# Supplementary material for: Membrane Lipids Augment Cell Envelope Stress Signaling and Resistance to Antibiotics and Antimicrobial Peptides in Enterococcus faecalis
Source: bioRxiv. 2023 Oct 19:2023.10.17.562839. Preprint. [Version 2] doi: 10.1101/2023.10.17.562839 (PMC10614854; doi:10.1101/2023.10.17.562839)
Supplement: Supplement 2 [file media-2.xlsx]

## Sheet: Summary
Comparison	Total differentially expressed* genes	Upregulated	Downregulated
delmadR vs OG	8	0	8
madS202E vs OG	364	178	186
delmadRDap vs OGDap	107	22	85
madS202EDap vs OGDap	368	203	165
	*padj <= 0.01

## Sheet: delmadR_vs_OG
	baseMean	log2FoldChange	lfcSE	stat	pvalue	padj	Product
OG1RF_10653	8208.07	-3.85083	0.105701	-36.4314	1.35575e-290	3.57783e-287	response regulator
OG1RF_12267	2464.96	-1.98382	0.169954	-11.6727	1.75806e-31	2.31976e-28	permease protein
OG1RF_12268	1223.91	-1.82817	0.175032	-10.4448	1.54795e-25	1.36168e-22	ABC superfamily ATP binding cassette transporter, ABC protein
OG1RF_12269	1927.11	-1.55564	0.169843	-9.15931	5.22301e-20	3.44588e-17	PFL4705 family integrating conjugative element protein
OG1RF_11656	13748.6	-0.786578	0.141141	-5.57301	2.50373e-08	1.32147e-05	ABC superfamily ATP binding cassette transporter, permease protein
OG1RF_10760	10110.1	-0.662346	0.12434	-5.32689	9.99091e-08	4.39434e-05	Lysyl-tRNA synthetase (class II)
OG1RF_11657	4109.35	-0.724936	0.141354	-5.12852	2.92031e-07	0.000110096	ABC superfamily ATP binding cassette transporter, ABC protein
OG1RF_12331	4030.87	-0.480838	0.108879	-4.41624	1.00433e-05	0.00331304	secreted lipase
OG1RF_10473	3380.33	-0.50554	0.124476	-4.06134	4.87925e-05	0.014307	amidase
OG1RF_10652	508.152	0.47578	0.122311	3.88991	0.000100283	0.0264648	hypothetical protein
OG1RF_12131	568.239	-0.720451	0.197219	-3.65306	0.000259138	0.0621696	hypothetical protein
OG1RF_10602	204.21	-0.505727	0.144273	-3.50536	0.000455996	0.0802249	cro/CI family transcriptional regulator
OG1RF_10761	1634.16	-0.582179	0.164065	-3.54846	0.000387486	0.0802249	alpha/beta hydrolase fold family hydrolase
OG1RF_11344	34.7774	0.911348	0.259911	3.50639	0.00045423	0.0802249	ethanolamine ammonia-lyase large subunit
OG1RF_12151	548.719	0.527817	0.149979	3.51926	0.000432749	0.0802249	hydrolase
OG1RF_11505	980.657	0.413017	0.120271	3.43405	0.000594642	0.0980788	hypothetical protein
OG1RF_t10050	163.29	-0.727248	0.218572	-3.32726	0.000877037	0.136147	tRNA-Ala
OG1RF_11001	1847.2	-0.255711	0.0786727	-3.25031	0.00115278	0.169011	hypothetical protein
OG1RF_10877	384.718	-0.700994	0.225051	-3.11482	0.00184055	0.255642	hypothetical protein
OG1RF_10847	79.3024	1.01287	0.327732	3.09053	0.00199796	0.263631	hypothetical protein
OG1RF_11200	2987.22	0.411528	0.136053	3.02477	0.00248826	0.298478	hypothetical protein
OG1RF_11814	322.842	0.959732	0.316555	3.0318	0.00243097	0.298478	hypothetical protein
OG1RF_11360	2985.34	0.210863	0.0721968	2.92067	0.00349277	0.393925	tyrosine recombinase XerC
OG1RF_11589	373.958	0.626447	0.21507	2.91276	0.00358249	0.393925	hypothetical protein
OG1RF_11491	44.8998	-0.698347	0.242469	-2.88015	0.0039748	0.403443	phosphoribosylglycinamide formyltransferase
OG1RF_11642	6493.11	-0.446039	0.154666	-2.88389	0.00392794	0.403443	hypothetical protein
OG1RF_12111	10007.3	-0.264762	0.0924614	-2.86349	0.00419007	0.409541	D-alanine transfer protein DltB
OG1RF_10467	133.099	1.11791	0.397188	2.81456	0.00488443	0.460358	putative thioredoxin
OG1RF_10275	128.609	0.473234	0.170118	2.7818	0.00540577	0.491925	sodium/dicarboxylate symporter family protein
OG1RF_10105	515.318	0.729519	0.270575	2.69618	0.00701399	0.507314	ArsR family transcriptional regulator
OG1RF_10644	3282.78	-0.486674	0.182491	-2.66684	0.00765682	0.507314	hypothetical protein
OG1RF_10739	710.651	0.487457	0.182927	2.66477	0.0077042	0.507314	hypothetical protein
OG1RF_10881	69.9441	-0.629966	0.232461	-2.70998	0.00672873	0.507314	hypothetical protein
OG1RF_10899	3299.82	0.271363	0.0983904	2.75802	0.00581528	0.507314	glutamate racemase
OG1RF_11004	27.8804	1.26141	0.470083	2.68339	0.00728804	0.507314	ABC superfamily ATP binding cassette transporter, membrane protein
OG1RF_11218	159.65	-0.372871	0.140038	-2.66265	0.00775278	0.507314	hypothetical protein
OG1RF_11377	348.711	-0.605316	0.222833	-2.71646	0.00659845	0.507314	hypothetical protein
OG1RF_11610	346.833	0.3724	0.138717	2.68461	0.00726152	0.507314	hypothetical protein
OG1RF_12109	16344	-0.258464	0.0966742	-2.67356	0.0075051	0.507314	D-alanyl-lipoteichoic acid biosynthesis protein DltD
OG1RF_12290	45.3787	-0.706726	0.258122	-2.73795	0.00618229	0.507314	FdrA protein
OG1RF_12534	478.942	0.350523	0.13192	2.65709	0.00788173	0.507314	RpiR family transcriptional regulator
OG1RF_12445	2975.49	0.250815	0.0950368	2.63914	0.00831162	0.522247	hypothetical protein
OG1RF_11775	62.4892	0.789326	0.300227	2.62909	0.00856126	0.525422	glucuronyl hydrolase
OG1RF_11557	45.0529	1.03339	0.398775	2.59142	0.00955821	0.544487	PTS family fructose/mannitol porter component IIA
OG1RF_11598	115.228	-0.45844	0.175833	-2.60724	0.00912754	0.544487	PTS family porter component IIABC
OG1RF_t10048	248.129	-0.366406	0.141664	-2.58644	0.00969719	0.544487	tRNA-Ser
OG1RF_12535	3273.89	0.246415	0.094981	2.59436	0.00947665	0.544487	response regulator
OG1RF_10865	691.183	0.364205	0.142202	2.56118	0.0104317	0.573527	diamine N-acetyltransferase
OG1RF_11649	23.1869	0.866335	0.341929	2.53367	0.0112874	0.607909	putative secreted protein
OG1RF_10451	279.914	0.990066	0.393638	2.51517	0.0118976	0.627955	hypothetical protein
OG1RF_11501	960.368	0.237954	0.0950676	2.503	0.0123147	0.637225	carbohydrate kinase
OG1RF_10133	17111	0.239369	0.0974522	2.45627	0.0140388	0.645604	phosphopentomutase
OG1RF_10242	499.101	-0.268062	0.10912	-2.45659	0.0140264	0.645604	MerTP family copper permease, binding protein CopZ
OG1RF_10848	726.482	0.884665	0.358024	2.47096	0.013475	0.645604	galactose mutarotase
OG1RF_t10043	230.579	-0.441276	0.179933	-2.45244	0.0141891	0.645604	tRNA-Leu
OG1RF_11237	19.0771	-0.969294	0.392464	-2.46977	0.0135202	0.645604	ribulose-phosphate 3-epimerase
OG1RF_11513	10.7457	1.17331	0.472745	2.48191	0.0130681	0.645604	PTS family mannose/fructose/sorbose porter, IIB component
OG1RF_12466	812.889	0.480991	0.193405	2.48696	0.0128841	0.645604	ABC superfamily ATP binding cassette transporter, ABC protein
OG1RF_10947	4683.66	-0.379641	0.15586	-2.43578	0.0148599	0.664664	transcription termination factor Rho
OG1RF_11122	3.97642	1.22526	0.505793	2.42245	0.0154163	0.678059	brp/Blh family beta-carotene 15,15'-monooxygenase
OG1RF_12451	616.39	-0.233578	0.0969215	-2.40997	0.0159538	0.690196	cell wall surface anchor family protein
OG1RF_11347	606.918	-0.277812	0.115844	-2.39816	0.0164776	0.701361	response regulator
OG1RF_11106	7.30571	1.13889	0.476669	2.38927	0.016882	0.707168	hypothetical protein
OG1RF_10849	263.332	0.644866	0.270748	2.3818	0.0172283	0.7104	galactokinase
OG1RF_10277	78.9127	0.554463	0.235948	2.34994	0.0187766	0.720061	UIT9 family protein
OG1RF_10628	2014.3	-0.496891	0.213811	-2.32397	0.020127	0.720061	isopentenyl-diphosphate delta-isomerase
OG1RF_11070	92.8512	-0.458015	0.197645	-2.31736	0.0204839	0.720061	FtsW/RodA/SpovE family cell division protein
OG1RF_11107	6.13395	1.04545	0.452038	2.31274	0.0207369	0.720061	hypothetical protein
OG1RF_11132	637.712	0.333333	0.142623	2.33716	0.0194309	0.720061	mar family transcriptional regulator
OG1RF_11390	1104.7	0.305089	0.130334	2.34082	0.0192415	0.720061	putative lipoprotein
OG1RF_11603	144.827	-0.46392	0.197561	-2.34824	0.0188626	0.720061	hypothetical protein
OG1RF_11867	63.3822	0.954274	0.40261	2.37022	0.0177776	0.720061	N-acetylmuramic acid 6-phosphate etherase
OG1RF_12110	3896.23	-0.236607	0.100698	-2.34966	0.0187904	0.720061	D-alanine--D-alanyl carrier protein ligase subunit 2
OG1RF_12125	12307.8	0.140208	0.0600514	2.33479	0.0195543	0.720061	thymidylate kinase
OG1RF_12189	25472	-0.227249	0.0977845	-2.32397	0.0201269	0.720061	MarR family transcriptional regulator
OG1RF_12213	7122.01	0.317247	0.136693	2.32087	0.0202936	0.720061	hypothetical protein
OG1RF_10074	19.4986	0.875543	0.382513	2.28892	0.022084	0.753463	hypothetical protein
OG1RF_11692	29126.9	-0.651721	0.285732	-2.28088	0.0225554	0.753463	D-fructose-6-phosphate amidotransferase
OG1RF_r10010	74.565	-0.694207	0.303941	-2.28402	0.0223705	0.753463	5S ribosomal RNA
OG1RF_10449	1149.62	-0.516185	0.226901	-2.27494	0.0229097	0.755733	hypothetical protein
OG1RF_10903	83.0717	0.48444	0.2138	2.26586	0.0234601	0.762889	L-ascorbate 6-phosphate lactonase
OG1RF_12188	37251	-0.291787	0.129002	-2.26188	0.0237048	0.762889	beta-ketoacyl-acyl-carrier-protein synthase III
OG1RF_10515	68.3796	-0.429697	0.190788	-2.25223	0.024308	0.772877	hypothetical protein
OG1RF_10065	63.9275	0.494294	0.231255	2.13745	0.0325616	0.780843	cro/CI family transcriptional regulator
OG1RF_10179	3431.05	-0.407667	0.189423	-2.15215	0.0313856	0.780843	inner membrane protein OxaA
OG1RF_10204	245.213	-0.580799	0.27293	-2.12802	0.0333356	0.780843	hypothetical protein
OG1RF_10210	3863.14	0.345381	0.155757	2.21743	0.0265938	0.780843	chaperonin HslO
OG1RF_r10001	23936.6	-1.09397	0.505991	-2.16204	0.0306151	0.780843	16S ribosomal RNA
OG1RF_10311	53.3622	0.978986	0.448038	2.18505	0.0288853	0.780843	PfkB family carbohydrate kinase
OG1RF_10326	12640.1	-0.25392	0.120205	-2.1124	0.0346525	0.780843	POT family proton (H+)-dependent oligopeptide transporter
OG1RF_10348	42150.4	0.219132	0.0999873	2.1916	0.0284087	0.780843	superoxide dismutase
OG1RF_10577	1178.35	-0.473444	0.222904	-2.12398	0.0336722	0.780843	hypothetical protein
OG1RF_10706	2943.15	0.387467	0.173257	2.23637	0.0253276	0.780843	phosphate-starvation-inducible protein PsiE
OG1RF_10853	317.986	-0.404037	0.18948	-2.13234	0.0329788	0.780843	hypothetical protein
OG1RF_10949	288.258	-0.420719	0.196711	-2.13877	0.0324545	0.780843	hypothetical protein
OG1RF_11020	4172.41	0.271903	0.127723	2.12885	0.0332668	0.780843	hypothetical protein
OG1RF_11156	2254.24	0.383906	0.17913	2.14316	0.0320999	0.780843	hypothetical protein
OG1RF_11349	124.712	-0.426858	0.201256	-2.12097	0.0339245	0.780843	propanol dehydrogenase
OG1RF_11394	5153.99	0.173339	0.0821687	2.10955	0.0348975	0.780843	peptide-methionine-(S)-S-oxide reductase
OG1RF_11474	8023.99	-0.226838	0.10698	-2.12037	0.0339748	0.780843	peptide chain release factor RF2
OG1RF_11500	2784.8	0.171727	0.0795852	2.15778	0.0309452	0.780843	SPFH domain/Band 7 family protein
OG1RF_11546	41.7309	-0.71481	0.320309	-2.23163	0.0256395	0.780843	phosphoribosylaminoimidazole carboxylase catalytic subunit
OG1RF_11742	432.486	0.262675	0.117876	2.22839	0.0258543	0.780843	transcriptional regulator TspO
OG1RF_11751	1155.44	-0.334992	0.158094	-2.11894	0.0340954	0.780843	hypothetical protein
OG1RF_11970	12670.1	0.281146	0.128771	2.1833	0.0290135	0.780843	glyoxalase
OG1RF_12010	14617.5	0.213314	0.100045	2.13218	0.0329924	0.780843	CoA-binding domain protein
OG1RF_12042	3909.21	0.318922	0.145793	2.1875	0.0287058	0.780843	adenylate cyclase
OG1RF_12046	8794.85	0.250919	0.113615	2.2085	0.0272093	0.780843	adapter protein MecA
OG1RF_12084	6885.05	-0.281077	0.133253	-2.10935	0.0349145	0.780843	ABC superfamily ATP binding cassette transporter, ABC protein
OG1RF_12112	13125.7	-0.21341	0.0993968	-2.14705	0.0317893	0.780843	D-alanine--D-alanyl carrier protein ligase subunit 1
OG1RF_12128	241.063	-0.265539	0.123291	-2.15377	0.0312584	0.780843	cobalt transporter
OG1RF_12158	20293.7	-0.176774	0.0825882	-2.14043	0.0323204	0.780843	penicillin-binding protein 2B
OG1RF_r10009	22520.9	-1.09461	0.505337	-2.1661	0.0303036	0.780843	16S ribosomal RNA
OG1RF_12226	6002.78	-0.550776	0.247052	-2.2294	0.0257876	0.780843	DNA repair protein RadC
OG1RF_12293	2604.5	0.194407	0.0885293	2.19596	0.0280946	0.780843	M protein trans-acting positive regulator
OG1RF_12409	5941.9	-0.437207	0.199301	-2.1937	0.0282567	0.780843	hypothetical protein
OG1RF_12507	6252.44	-0.32724	0.150028	-2.1812	0.029169	0.780843	1,4-dihydroxy-2-naphthoate octaprenyltransferase
OG1RF_r10012	22574.3	-1.097	0.505477	-2.17023	0.0299894	0.780843	16S ribosomal RNA
OG1RF_10104	1074.73	0.465529	0.223294	2.08483	0.0370851	0.783734	ThiJ/PfpI family protein
OG1RF_10110	3166.27	0.27961	0.134134	2.08456	0.0371088	0.783734	GntR family transcriptional regulator
OG1RF_10225	60250.4	-0.161072	0.0774874	-2.07869	0.0376456	0.783734	enoyl-[acyl-carrier-protein] reductase (NADH)
OG1RF_10232	7085.69	-0.48309	0.236437	-2.04321	0.0410321	0.783734	cysteine synthase
OG1RF_10281	50959.3	-0.299077	0.142864	-2.09344	0.0363099	0.783734	secreted antigen
OG1RF_10550	76.4678	0.408025	0.2004	2.03605	0.0417451	0.783734	family 8 polysaccharide lyase
OG1RF_10620	563.313	-0.518323	0.252825	-2.05013	0.0403521	0.783734	ABC superfamily ATP binding cassette transporter, ABC protein
OG1RF_10671	6473.19	-0.256559	0.12555	-2.04349	0.0410039	0.783734	extracellular protein
OG1RF_r10004	14203.9	-1.03795	0.506209	-2.05044	0.0403218	0.783734	16S ribosomal RNA
OG1RF_10808	331.431	0.297764	0.144716	2.05757	0.0396313	0.783734	M protein trans-acting positive regulator
OG1RF_10994	155.465	-0.533667	0.261837	-2.03817	0.0415331	0.783734	adenine deaminase
OG1RF_11270	2176.99	0.259901	0.127581	2.03714	0.0416361	0.783734	hypothetical protein
OG1RF_11313	4574.15	0.182041	0.0872852	2.08559	0.0370158	0.783734	putative lipoprotein
OG1RF_11520	61.0117	0.532573	0.261834	2.03401	0.0419506	0.783734	general stress protein A
OG1RF_11635	3234.19	-0.13589	0.0667601	-2.03549	0.0418013	0.783734	D-tyrosyl-tRNA(Tyr) deacylase
OG1RF_11726	12086.6	-0.158382	0.0779505	-2.03183	0.0421713	0.783734	ABC superfamily ATP binding cassette transporter, ABC protein
OG1RF_11790	15428	-0.185977	0.0885614	-2.09998	0.035731	0.783734	GTP-binding protein LepA
OG1RF_11818	14246.9	-0.161002	0.0777077	-2.0719	0.0382752	0.783734	proline--tRNA ligase
OG1RF_11824	13.4303	0.703526	0.33692	2.08811	0.0367879	0.783734	hypothetical protein
OG1RF_12178	1722.56	-0.336718	0.165372	-2.03613	0.0417378	0.783734	acetyl-coA carboxylase carboxyl transferase subunit alpha
OG1RF_12180	25354.3	-0.213747	0.104623	-2.04302	0.0410506	0.783734	acetyl-CoA carboxylase subunit A
OG1RF_12447	1056.27	-0.282239	0.13781	-2.04803	0.0405567	0.783734	hypothetical protein
OG1RF_12473	488.936	-0.334281	0.161132	-2.07458	0.0380256	0.783734	dihydrouridine synthase
OG1RF_12508	9513.88	-0.217085	0.106817	-2.03231	0.042122	0.783734	thiamine biosynthesis lipoprotein
OG1RF_10059	99.582	0.384291	0.189486	2.02807	0.0425527	0.78529	bacterial luciferase
OG1RF_10193	2503.51	-0.304334	0.151255	-2.01206	0.0442141	0.785302	hypothetical protein
OG1RF_10247	561.746	0.288995	0.143536	2.01339	0.0440732	0.785302	lactoylglutathione lyase
OG1RF_10299	3944.7	-0.154637	0.0770538	-2.00687	0.0447639	0.785302	DadA family oxidoreductase
OG1RF_10726	5817	-0.179097	0.0895302	-2.00041	0.0454561	0.785302	UDP-N-acetylmuramoylalanine--D-glutamate ligase
OG1RF_10819	555.89	0.288724	0.143742	2.00863	0.0445769	0.785302	membrane protein
OG1RF_11216	2320.33	-0.26478	0.13259	-1.99699	0.0458267	0.785302	hypothetical protein
OG1RF_11669	1779.06	0.395801	0.19819	1.99708	0.0458168	0.785302	superoxide dismutase
OG1RF_12333	4178.16	-0.137284	0.0683496	-2.00855	0.0445849	0.785302	rod shape-determining protein MreC
OG1RF_12355	1427.85	0.219143	0.109734	1.99705	0.04582	0.785302	hypothetical protein
OG1RF_12495	3582.8	0.429736	0.213407	2.01369	0.0440423	0.785302	antitoxin MazE
OG1RF_12529	2471.89	0.181164	0.0900273	2.01232	0.044186	0.785302	brp/Blh family beta-carotene 15,15'-monooxygenase
OG1RF_r10007	26.4874	-0.841656	0.423112	-1.9892	0.0466788	0.791061	5S ribosomal RNA
OG1RF_12392	11366.4	-0.108342	0.0544856	-1.98845	0.0467622	0.791061	serine-type D-Ala-D-Ala carboxypeptidase
OG1RF_10603	5985.87	0.214003	0.108044	1.98069	0.0476258	0.796264	P-ATPase superfamily P-type ATPase copper (Cu) transporter
OG1RF_10997	2283.46	-0.339562	0.171473	-1.98027	0.0476733	0.796264	putative thiamine biosynthesis lipoprotein
OG1RF_10309	1029.75	0.270964	0.13756	1.96979	0.0488621	0.798103	IclR family transcriptional regulator
OG1RF_10383	319.256	0.270645	0.137436	1.96924	0.0489257	0.798103	hypothetical protein
OG1RF_10651	1228.64	0.280878	0.143027	1.96382	0.0495511	0.798103	hypothetical protein
OG1RF_11509	178.507	0.291857	0.148845	1.96082	0.0499003	0.798103	hypothetical protein
OG1RF_11777	16.762	-0.781218	0.398282	-1.96147	0.0498241	0.798103	putative lipoprotein
OG1RF_11930	2621.82	0.1979	0.100237	1.97432	0.048345	0.798103	hypothetical membrane Spanning protein
OG1RF_12089	164.63	0.358598	0.182767	1.96205	0.0497567	0.798103	oligopeptide ABC superfamily ATP binding cassette transporter, binding protein
OG1RF_11699	18267.1	-0.152323	0.0779776	-1.95342	0.0507702	0.807123	pyruvate:ferredoxin oxidoreductase
OG1RF_10137	311.718	0.246308	0.126857	1.94161	0.0521838	0.81487	ABC superfamily ATP binding cassette transporter, ABC protein
OG1RF_10257	44044	-0.130395	0.0669841	-1.94665	0.0515766	0.81487	septation ring formation regulator EzrA
OG1RF_12301	1395.65	0.247997	0.127709	1.9419	0.0521496	0.81487	hypothetical protein
OG1RF_11131	3818.95	0.225674	0.116956	1.92957	0.0536605	0.818555	ABC superfamily ATP binding cassette transporter, ABC protein
OG1RF_11319	1430.97	0.33523	0.173508	1.93207	0.0533512	0.818555	sucrose-6-phosphate dehydrogenase
OG1RF_11478	384.158	-0.518224	0.26821	-1.93216	0.0533397	0.818555	competence protein ComFC
OG1RF_12082	85107	-0.384408	0.198885	-1.93282	0.0532584	0.818555	50S ribosomal protein L1
OG1RF_10623	99.9528	-0.551786	0.28738	-1.92006	0.0548508	0.831904	putative glycerol dehydrogenase
OG1RF_10627	99611	-0.530991	0.277146	-1.91592	0.055375	0.835055	aldehyde-alcohol dehydrogenase
OG1RF_10336	1173	-0.180952	0.0950609	-1.90354	0.0569703	0.838085	putative glucosamine-6-phosphate deaminase
OG1RF_10815	3.32324	0.965739	0.506304	1.90743	0.0564648	0.838085	region 4 superfamily sigma-70
OG1RF_11315	527.111	0.231257	0.121582	1.90206	0.0571638	0.838085	deoxyribodipyrimidine photolyase
OG1RF_11353	273.235	-0.375746	0.196865	-1.90864	0.0563083	0.838085	iron (Fe) ABC superfamily ATP binding cassette transporter, membrane protein
OG1RF_11481	2322.24	0.275794	0.144738	1.90546	0.0567197	0.838085	PTS family cellobiose porter, IIA component
OG1RF_10227	19701.3	-0.179959	0.0960477	-1.87364	0.0609805	0.849389	(3R)-hydroxymyristoyl-[acyl-carrier-protein] dehydratase
OG1RF_10469	16.002	-0.820853	0.437301	-1.87709	0.060506	0.849389	ornithine carbamoyltransferase
OG1RF_10609	5579.52	0.16966	0.0905922	1.87279	0.061097	0.849389	transcriptional regulator NrdR
OG1RF_11407	46418.3	-0.579751	0.308864	-1.87704	0.0605125	0.849389	30S ribosomal protein S16
OG1RF_11475	930.615	-0.244723	0.130686	-1.8726	0.0611234	0.849389	hypothetical protein
OG1RF_11519	85.4628	0.399899	0.213578	1.87238	0.0611534	0.849389	general stress protein A
OG1RF_11675	5638.29	0.364382	0.192681	1.89111	0.0586095	0.849389	cysteine desulfurase
OG1RF_12036	1290.33	-0.226269	0.119639	-1.89126	0.058589	0.849389	23S rRNA methyltransferase A
OG1RF_12120	2241.13	-0.234278	0.124411	-1.88309	0.0596875	0.849389	tetrapyrrole methylase
OG1RF_12494	2520.46	0.445847	0.237277	1.87901	0.0602425	0.849389	ChpA/MazF transcriptional modulator
OG1RF_10328	1741.57	-0.637157	0.342507	-1.86028	0.0628466	0.850564	peptidoglycan binding protein
OG1RF_10371	574.166	0.38091	0.204571	1.86199	0.062604	0.850564	YehR like protein
OG1RF_11334	19.826	-0.594677	0.318963	-1.86441	0.0622647	0.850564	ethanolamine utilization protein EutH
OG1RF_11473	11480.9	-0.210049	0.112914	-1.86025	0.0628496	0.850564	ABC superfamily ATP binding cassette transporter, ABC protein
OG1RF_11868	397.892	0.677969	0.363489	1.86517	0.0621573	0.850564	outer surface protein
OG1RF_10234	490.788	-0.342111	0.187384	-1.82572	0.0678924	0.859477	6-phospho-beta-glucosidase
OG1RF_10293	1627.34	-0.260112	0.142562	-1.82456	0.0680677	0.859477	mannitol operon transcriptional antiterminator
OG1RF_10517	25627.7	-0.163017	0.0880843	-1.8507	0.0642131	0.859477	methionine adenosyltransferase
OG1RF_10654	12900	-0.184324	0.100804	-1.82854	0.0674682	0.859477	putative histidine kinase
OG1RF_11167	19661.8	-0.220544	0.120647	-1.82801	0.0675485	0.859477	alanine--tRNA ligase
OG1RF_11304	7875.45	0.191925	0.105081	1.82644	0.0677833	0.859477	fur family transcriptional regulator
OG1RF_11430	2905.4	0.85157	0.461743	1.84425	0.0651468	0.859477	aspartate carbamoyltransferase, catalytic subunit
OG1RF_11630	539.207	-0.378193	0.205085	-1.84408	0.0651718	0.859477	hypothetical protein
OG1RF_11794	59.7469	0.378314	0.204927	1.84609	0.064879	0.859477	hypothetical protein
OG1RF_11829	4041.27	0.28317	0.153837	1.84071	0.0656635	0.859477	ABC superfamily ATP binding cassette transporter, ABC protein
OG1RF_12074	4060.41	0.23536	0.127662	1.84362	0.0652383	0.859477	23S rRNA (uracil-5-)-methyltransferase
OG1RF_12233	5845.88	-0.177818	0.0970773	-1.83172	0.0669931	0.859477	CoA-binding domain protein
OG1RF_12378	36.0182	0.514557	0.279701	1.83967	0.0658166	0.859477	ABC superfamily ATP binding cassette transporter, membrane protein
OG1RF_12557	5695.44	-0.320195	0.175382	-1.8257	0.0678949	0.859477	tRNA modification GTPase TrmE
OG1RF_10884	815.693	0.380428	0.208808	1.82191	0.0684692	0.86043	hypothetical protein
OG1RF_10335	11157.8	-0.240285	0.132303	-1.81617	0.0693441	0.867294	o-succinylbenzoate synthase
OG1RF_10009	25782.5	-0.403649	0.223005	-1.81004	0.0702895	0.869935	30S ribosomal protein S18
OG1RF_11627	40281.2	-0.318904	0.176346	-1.8084	0.0705442	0.869935	central glycolytic genes regulator
OG1RF_11689	3508.79	-0.227601	0.125808	-1.80911	0.0704332	0.869935	hypothetical protein
OG1RF_10161	30707.1	-0.349112	0.193854	-1.8009	0.0717179	0.872855	50S ribosomal protein L14
OG1RF_t10020	780.669	-0.430395	0.239035	-1.80055	0.0717732	0.872855	tRNA-Asp
OG1RF_10741	3826.7	0.199505	0.110757	1.80129	0.071657	0.872855	gfo/Idh/MocA family oxidoreductase
OG1RF_12286	1362.83	-0.21095	0.117391	-1.79699	0.0723378	0.875685	hypothetical protein
OG1RF_10007	24148.9	-0.41212	0.244437	-1.686	0.0917966	0.878776	30S ribosomal protein S6
OG1RF_10008	52605.4	-0.38026	0.226836	-1.67637	0.0936657	0.878776	single-stranded DNA-binding protein
OG1RF_10062	365.486	0.219065	0.130025	1.68479	0.0920285	0.878776	hypothetical protein
OG1RF_10068	4645.33	0.352253	0.208596	1.68869	0.0912796	0.878776	3-oxoacyl-[acyl-carrier-protein] reductase
OG1RF_10085	5347.98	0.189074	0.113505	1.66578	0.0957579	0.878776	diacylglycerol kinase catalytic domain protein
OG1RF_10090	4164.69	0.380699	0.231882	1.64178	0.100636	0.878776	putative lipoprotein
OG1RF_10109	840.54	0.190643	0.113431	1.6807	0.0928205	0.878776	hypothetical protein
OG1RF_10119	1571.71	0.385042	0.234501	1.64196	0.100598	0.878776	adenosine deaminase
OG1RF_10136	1501.1	0.347393	0.199503	1.74129	0.0816327	0.878776	iron (Fe3+) ABC superfamily ATP binding cassette transporter, binding protein
OG1RF_10186	896.277	0.213688	0.12929	1.65278	0.0983764	0.878776	protein of hypothetical function DUF74
OG1RF_t10013	2492.11	-0.40863	0.249739	-1.63623	0.101792	0.878776	tRNA-Met
OG1RF_t10017	941.936	-0.421286	0.249886	-1.68592	0.091812	0.878776	tRNA-Glu
OG1RF_10261	11.8087	0.671916	0.406768	1.65184	0.0985669	0.878776	S-layer protein
OG1RF_10297	29.6429	-0.813734	0.487532	-1.66909	0.0950996	0.878776	PTS family fructose/mannitol porter component IIA
OG1RF_10308	494.113	0.399039	0.24228	1.64702	0.099554	0.878776	MerR family transcriptional regulator
OG1RF_10369	768.559	-0.51787	0.296446	-1.74693	0.08065	0.878776	Na+/H+ antiporter NhaC
OG1RF_10397	9763.23	0.23074	0.138962	1.66045	0.0968234	0.878776	lactoylglutathione lyase
OG1RF_10398	4767.88	0.311386	0.178994	1.73965	0.0819208	0.878776	hypothetical protein
OG1RF_10411	903.726	0.228167	0.135778	1.68044	0.092872	0.878776	ABC superfamily ATP binding cassette transporter, ABC protein
OG1RF_10419	2045.94	-0.262667	0.157511	-1.66761	0.0953937	0.878776	hypothetical protein
OG1RF_10425	4553.71	0.153168	0.0886941	1.72693	0.0841809	0.878776	HIT family protein
OG1RF_10443	2467.81	0.378176	0.230838	1.63827	0.101365	0.878776	hypothetical protein
OG1RF_10482	1556.41	0.246365	0.149256	1.65062	0.0988158	0.878776	protein of hypothetical function DUF1003
OG1RF_10504	5499.01	0.171857	0.10345	1.66126	0.0966604	0.878776	thioredoxin superfamily protein
OG1RF_10530	3097.25	-0.135995	0.0834066	-1.6305	0.102995	0.878776	type 2 phosphatidic acid phosphatase
OG1RF_10539	91.3597	0.284001	0.174151	1.63078	0.102938	0.878776	amino acid ABC superfamily ATP binding cassette transporter, membrane protein
OG1RF_10619	1429.22	-0.423807	0.255573	-1.65827	0.0972638	0.878776	aspartate aminotransferase
OG1RF_10621	655.987	-0.450757	0.264591	-1.7036	0.0884564	0.878776	amino acid ABC superfamily ATP binding cassette transporter, membrane protein
OG1RF_10712	2103.28	0.149099	0.0917258	1.62548	0.10406	0.878776	bifunctional methylenetetrahydrofolate dehydrogenase/methylenetetrahydrofolate cyclohydrolase
OG1RF_10725	13940.3	-0.105773	0.0613771	-1.72333	0.0848285	0.878776	phospho-N-acetylmuramoyl-pentapeptide- transferase
OG1RF_t10030	58.3935	-0.562505	0.328666	-1.71148	0.0869924	0.878776	tRNA-Ala
OG1RF_10790	141.212	0.400449	0.223373	1.79274	0.073015	0.878776	DNA (cytosine-5-)-methyltransferase
OG1RF_10807	72.3951	0.351868	0.204421	1.72129	0.0851986	0.878776	glutathione S-transferase
OG1RF_10818	306.362	0.213909	0.130112	1.64403	0.100169	0.878776	nitroreductase
OG1RF_10826	580.431	0.217382	0.131822	1.64906	0.0991354	0.878776	hypothetical protein
OG1RF_10860	45.588	0.600619	0.355401	1.68997	0.0910331	0.878776	hypothetical protein
OG1RF_10889	7397.96	0.185063	0.105485	1.75439	0.0793634	0.878776	signal peptidase I LepB
OG1RF_10914	425.481	0.203904	0.123712	1.64822	0.0993076	0.878776	hypothetical protein
OG1RF_10931	3172.7	0.242053	0.142002	1.70458	0.0882732	0.878776	putative DNA replication protein DnaD
OG1RF_10946	1080.14	-0.373936	0.21786	-1.71641	0.0860873	0.878776	UDP-N-acetylglucosamine 1-carboxyvinyltransferase
OG1RF_10959	5115.26	0.15282	0.0871074	1.75438	0.0793646	0.878776	hypothetical protein
OG1RF_10966	14168.9	-0.140048	0.0805324	-1.73903	0.0820301	0.878776	sensor histidine kinase
OG1RF_10987	1438.92	0.262231	0.156539	1.67518	0.0938984	0.878776	hypothetical protein
OG1RF_10996	762.057	0.235285	0.137929	1.70584	0.0880373	0.878776	cro/CI family transcriptional regulator
OG1RF_11068	169.72	-0.320491	0.186498	-1.71847	0.0857114	0.878776	hypothetical protein
OG1RF_11077	2837.07	0.438776	0.268908	1.6317	0.102743	0.878776	co-chaperone GrpE
OG1RF_11126	32.3618	0.542235	0.308953	1.75507	0.0792468	0.878776	hypothetical protein
OG1RF_11174	19.4259	-0.604489	0.339273	-1.78172	0.0747947	0.878776	FNT family formate-nitrite transporter
OG1RF_11208	5268.78	-0.144895	0.0861321	-1.68224	0.092522	0.878776	proton (H+) or sodium (Na+) translocating V-type ATPase (V-ATPase), subunit I
OG1RF_11215	4887.78	-0.2621	0.155088	-1.69001	0.0910254	0.878776	V-type ATP synthase subunit D
OG1RF_11274	1176.77	0.20783	0.11623	1.7881	0.0737603	0.878776	MazG family protein
OG1RF_11337	16.2789	0.579562	0.331664	1.74744	0.0805612	0.878776	ethanolamine utilization protein
OG1RF_11339	22.309	0.531885	0.315856	1.68395	0.0921914	0.878776	ribonuclease III
OG1RF_11367	328.992	-0.271755	0.161219	-1.68563	0.0918667	0.878776	2-dehydropantoate 2-reductase
OG1RF_11412	786.203	0.136823	0.0821853	1.66481	0.0959509	0.878776	transcriptional regulator
OG1RF_11427	102400	0.732427	0.448938	1.63147	0.102792	0.878776	carbamoyl-phosphate synthase, large subunit
OG1RF_11428	16382.6	0.799958	0.467559	1.71093	0.0870948	0.878776	carbamoyl-phosphate synthase, small subunit
OG1RF_11429	11731.3	0.814913	0.466274	1.74771	0.0805139	0.878776	dihydroorotase
OG1RF_11431	4412.89	0.792498	0.461202	1.71833	0.0857365	0.878776	NCS family uracil:cation symporter
OG1RF_11432	614.129	0.856727	0.493854	1.73478	0.08278	0.878776	uracil phosphoribosyltransferase
OG1RF_11554	66.756	0.394132	0.223057	1.76696	0.0772357	0.878776	hypothetical protein
OG1RF_11575	1467.17	0.136008	0.0840017	1.61911	0.105423	0.878776	hypothetical protein
OG1RF_11587	1878.66	0.20481	0.114961	1.78156	0.0748218	0.878776	M protein trans-acting positive regulator
OG1RF_11594	1326.74	0.178805	0.110258	1.62169	0.104869	0.878776	pyridine nucleotide-disulfide family oxidoreductase
OG1RF_11646	36.7505	-0.515843	0.311973	-1.65348	0.0982326	0.878776	hypothetical protein
OG1RF_11723	13887.3	-0.119101	0.071976	-1.65473	0.0979785	0.878776	brp/Blh family beta-carotene 15,15'-monooxygenase
OG1RF_11724	21992.1	-0.131647	0.0775067	-1.69853	0.0894079	0.878776	group 2 glycosyl transferase
OG1RF_11725	31696.4	-0.115323	0.0700023	-1.64741	0.0994735	0.878776	group 2 glycosyl transferase
OG1RF_11754	519.527	0.342038	0.211078	1.62043	0.10514	0.878776	lactoylglutathione lyase
OG1RF_11778	2746.79	0.115355	0.0711455	1.62139	0.104933	0.878776	LacI family sugar-binding transcriptional regulator
OG1RF_11820	168.049	-0.365035	0.222526	-1.64041	0.10092	0.878776	glucose 1-dehydrogenase
OG1RF_11834	3111.41	-0.257917	0.144119	-1.78962	0.0735153	0.878776	GNAT family acetyltransferase
OG1RF_11857	1089.19	-0.146628	0.0836232	-1.75344	0.0795272	0.878776	GntR family transcriptional regulator
OG1RF_11971	399.124	-0.27994	0.171188	-1.63528	0.101991	0.878776	multidrug resistance ABC superfamily ATP binding cassette transporter, membrane protein
OG1RF_11973	385.844	0.286191	0.166941	1.71433	0.0864682	0.878776	TetR family transcriptional regulator
OG1RF_12026	3748.85	0.173585	0.100172	1.73287	0.0831196	0.878776	alcohol dehydrogenase
OG1RF_12027	4024.52	0.0935959	0.0577821	1.61981	0.105274	0.878776	phosphopantothenate-cysteine ligase
OG1RF_12080	80877.2	-0.410107	0.253633	-1.61693	0.105893	0.878776	ribosomal protein L7/L12
OG1RF_12081	201708	-0.41041	0.239015	-1.71709	0.0859623	0.878776	50S ribosomal protein L10
OG1RF_12090	260.795	0.311552	0.189839	1.64114	0.100769	0.878776	phosphosugar-binding transcriptional regulator
OG1RF_12123	12920.7	0.104201	0.0634599	1.642	0.100589	0.878776	DNA-directed DNA polymerase III subunit delta
OG1RF_12241	470.845	0.162666	0.0922254	1.76378	0.0777686	0.878776	LysR family transcriptional regulator
OG1RF_12276	3648.01	0.213738	0.126442	1.69041	0.0909502	0.878776	hypothetical protein
OG1RF_12302	6953.81	0.860692	0.485596	1.77244	0.0763208	0.878776	DAACS family dicarboxylate/amino acid:cation symporter
OG1RF_12312	118.333	-0.384804	0.225124	-1.7093	0.0873958	0.878776	PTS family N-acetylgalactosamine (nac) porter component IID
OG1RF_12320	1525.17	0.182457	0.110512	1.65101	0.0987362	0.878776	RpiR family phosphosugar-binding transcriptional regulator
OG1RF_12323	2517.64	0.333142	0.193507	1.7216	0.0851422	0.878776	hypothetical protein
OG1RF_12327	5585.49	0.226409	0.139598	1.62187	0.104831	0.878776	sortase SrtA
OG1RF_12429	296.884	0.37323	0.221893	1.68202	0.0925642	0.878776	hypothetical protein
OG1RF_12453	954.637	-0.172483	0.106591	-1.61817	0.105626	0.878776	WxL domain surface protein
OG1RF_12458	275.865	0.195309	0.111944	1.7447	0.0810373	0.878776	lipase
OG1RF_12459	3169.08	0.212792	0.128277	1.65885	0.0971453	0.878776	isochorismatase transposase
OG1RF_12460	37049.4	-0.485372	0.293049	-1.65628	0.097665	0.878776	murein hydrolase regulator LrgB
OG1RF_12474	1708.48	-0.178619	0.110119	-1.62206	0.104791	0.878776	ABC superfamily ATP binding cassette transporter, membrane protein
OG1RF_12483	0.420254	0.579675	0.348378	1.66393	0.0961274	0.878776	hypothetical protein
OG1RF_12509	33063.4	-0.210962	0.125837	-1.67647	0.0936465	0.878776	pheromone cAD1 lipoprotein
OG1RF_12520	324.302	0.239204	0.137926	1.73429	0.0828665	0.878776	hypothetical protein
OG1RF_12547	3853.28	0.273072	0.156188	1.74835	0.0804038	0.878776	myosin-cross-reactive antigen
OG1RF_12550	80.6064	0.460193	0.261339	1.7609	0.0782545	0.878776	PTS family glucitol (glu) porter component IIA
OG1RF_12556	11849.9	-0.360135	0.214087	-1.68219	0.0925312	0.878776	tRNA uridine 5-carboxymethylaminomethyl modification enzyme GidA
OG1RF_11506	2376.65	0.2139	0.132483	1.61455	0.106409	0.880294	putative lipoprotein
OG1RF_10719	3120.62	0.248123	0.153949	1.61172	0.107022	0.882595	cation transporter
OG1RF_10194	2558.22	0.0973951	0.0610729	1.59473	0.110772	0.885368	silent information regulator 2 (Sir2) protein
OG1RF_10290	1304.77	-0.179766	0.112444	-1.59872	0.109883	0.885368	nitroreductase
OG1RF_10333	12273.2	-0.181334	0.113608	-1.59613	0.110459	0.885368	2-succinyl-5-enolpyruvyl-6-hydroxy-3- cyclohexene-1-carboxylate synthase
OG1RF_10431	55.8343	-0.621291	0.389891	-1.5935	0.111048	0.885368	1-phosphofructokinase
OG1RF_10448	201820	-0.158365	0.0992081	-1.59629	0.110425	0.885368	PTS family porter, enzyme I
OG1RF_10915	8093.42	0.204125	0.127919	1.59573	0.110549	0.885368	2,5-diketo-D-gluconate reductase
OG1RF_11000	3618.33	-0.181528	0.113489	-1.59952	0.109705	0.885368	M protein trans-acting positive regulator
OG1RF_11029	4332.86	0.123353	0.0767707	1.60677	0.108105	0.885368	response regulator
OG1RF_12083	63774.1	-0.311252	0.193964	-1.60469	0.108562	0.885368	50S ribosomal protein L11
OG1RF_12138	91.288	0.538665	0.336386	1.60133	0.109304	0.885368	ThiW protein
OG1RF_12201	10587.5	0.297961	0.186759	1.59543	0.110617	0.885368	D-isomer specific 2-hydroxyacid dehydrogenase
OG1RF_10529	7376.36	-0.129821	0.0815801	-1.59133	0.111534	0.886563	radical SAM protein
OG1RF_10025	90.7285	0.477238	0.302071	1.57989	0.114133	0.893348	phosphosugar-binding transcriptional regulator
OG1RF_10797	3731.73	0.123447	0.0781118	1.58039	0.114017	0.893348	DNA repair protein RecN
OG1RF_11214	9901.91	-0.257643	0.162966	-1.58096	0.113886	0.893348	proton (H+) or sodium (Na+) translocating V-type ATPase (V-ATPase), subunit B
OG1RF_11652	37.4072	-0.425193	0.268531	-1.58341	0.113329	0.893348	competence protein
OG1RF_12209	5221.14	0.139021	0.0877391	1.58448	0.113085	0.893348	hypothetical protein
OG1RF_12340	159673	-0.372507	0.235967	-1.57864	0.114419	0.893348	30S ribosomal protein S4
OG1RF_11381	198.868	0.264065	0.167448	1.57699	0.114797	0.893659	glyoxylase
OG1RF_10883	150.898	0.300198	0.191347	1.56886	0.11668	0.900346	hypothetical protein
OG1RF_11209	367.045	-0.342041	0.21771	-1.57109	0.116163	0.900346	proton (H+) or sodium (Na+) translocating V-type ATPase (V-ATPase), subunit K
OG1RF_12132	1522.94	-0.176561	0.112525	-1.56909	0.116627	0.900346	EmrB/QacA family drug resistance transporter
OG1RF_10063	201.909	0.232969	0.15545	1.49868	0.133958	0.901167	N-acylglucosamine-6-phosphate 2-epimerase
OG1RF_10134	11863.8	0.200089	0.131079	1.52648	0.126891	0.901167	purine-nucleoside phosphorylase
OG1RF_10144	128496	-0.296283	0.19409	-1.52653	0.126879	0.901167	30S ribosomal protein S12
OG1RF_10145	118355	-0.296732	0.19673	-1.50832	0.131472	0.901167	30S ribosomal protein S7
OG1RF_10146	476638	-0.301341	0.195666	-1.54008	0.123542	0.901167	elongation factor G
OG1RF_10148	670.016	-0.632806	0.420411	-1.50521	0.13227	0.901167	phosphomethylpyrimidine kinase
OG1RF_10166	31166.7	-0.25192	0.176741	-1.42536	0.154054	0.901167	50S ribosomal protein L6
OG1RF_10172	29466.9	-0.339562	0.231305	-1.46803	0.142097	0.901167	adenylate kinase
OG1RF_10202	2242.68	-0.331364	0.216088	-1.53347	0.12516	0.901167	polysaccharide biosynthesis family protein
OG1RF_10203	1263.02	-0.334556	0.235693	-1.41945	0.155767	0.901167	heat shock protein
OG1RF_10209	13479.6	-0.0966233	0.0623387	-1.54997	0.121148	0.901167	cell division protein FtsH
OG1RF_r10003	98.7614	-0.7653	0.507284	-1.50862	0.131395	0.901167	5S ribosomal RNA
OG1RF_t10001	25.8048	-0.513289	0.358726	-1.43087	0.152468	0.901167	tRNA-Val
OG1RF_t10014	2665.04	-0.39373	0.261916	-1.50327	0.13277	0.901167	tRNA-Asp
OG1RF_t10016	2540.31	-0.408147	0.261343	-1.56173	0.118352	0.901167	tRNA-Ile
OG1RF_10292	773.655	-0.247821	0.171835	-1.44221	0.149244	0.901167	PTS family mannitol porter, EIICB component
OG1RF_10353	2080.38	0.319655	0.208601	1.53238	0.12543	0.901167	LemA family protein
OG1RF_10367	19106.1	-0.440949	0.288472	-1.52857	0.126372	0.901167	decarboxylase
OG1RF_10372	3445.37	0.201329	0.131636	1.52944	0.126155	0.901167	phosphatidylglycerophosphatase A
OG1RF_10381	1303.58	0.15956	0.102691	1.55379	0.120234	0.901167	lipoate-protein ligase
OG1RF_10387	1943.05	-0.247532	0.170141	-1.45486	0.145707	0.901167	glyoxalase
OG1RF_10392	26625.2	0.204537	0.142701	1.43333	0.151763	0.901167	M3 family peptidase
OG1RF_10409	61.6014	0.417808	0.290821	1.43665	0.150818	0.901167	membrane protein
OG1RF_10470	17.3566	0.616792	0.426038	1.44774	0.14769	0.901167	amino acid permease
OG1RF_10492	186.689	0.255155	0.175641	1.45271	0.146305	0.901167	M protein trans-acting positive regulator
OG1RF_10505	24191.6	0.129296	0.0890467	1.452	0.146502	0.901167	ATP-dependent Clp protease proteolytic subunit
OG1RF_10506	2938.39	0.140456	0.0934207	1.50348	0.132715	0.901167	hypothetical protein
OG1RF_10512	989.031	0.145119	0.0989665	1.46634	0.142556	0.901167	MutT/NUDIX family protein
OG1RF_10571	107.548	-0.286798	0.197572	-1.45161	0.14661	0.901167	PfkB family carbohydrate kinase
OG1RF_10578	1372.3	0.191593	0.129067	1.48445	0.137691	0.901167	holo-[acyl-carrier-protein] synthase
OG1RF_10601	6687.8	-0.169147	0.114179	-1.48143	0.138493	0.901167	potassium uptake protein
OG1RF_10618	904.945	-0.197919	0.132668	-1.49184	0.135742	0.901167	hypothetical protein
OG1RF_10643	78730	-0.216425	0.152	-1.42385	0.154489	0.901167	50S ribosomal protein L20
OG1RF_10660	3973.72	-0.170679	0.112906	-1.51169	0.130612	0.901167	ATP-dependent DNA helicase
OG1RF_10691	235.301	-0.185617	0.130664	-1.42057	0.155441	0.901167	hypothetical protein
OG1RF_10699	296.087	0.187915	0.123444	1.52227	0.127941	0.901167	hypothetical protein
OG1RF_10710	13412.7	0.0833598	0.0564261	1.47733	0.139588	0.901167	alkaline shock protein
OG1RF_10735	22465.8	0.14171	0.0913408	1.55144	0.120797	0.901167	cell division protein DivIVA
OG1RF_10744	66.129	-0.355223	0.246791	-1.43937	0.150046	0.901167	hypothetical protein
OG1RF_10765	3124.15	0.133791	0.0920492	1.45348	0.146091	0.901167	daunorubicin resistance protein
OG1RF_10770	4672.98	-0.199591	0.140383	-1.42175	0.155098	0.901167	aspartate aminotransferase
OG1RF_r10006	102.811	-0.780882	0.507245	-1.53946	0.123692	0.901167	5S ribosomal RNA
OG1RF_10792	6.60213	0.657826	0.452369	1.45418	0.145896	0.901167	cro/CI family transcriptional regulator
OG1RF_10843	110.946	0.220375	0.154673	1.42478	0.154222	0.901167	N-acyl-D-amino-acid deacylase
OG1RF_10845	2826.42	0.273563	0.176526	1.5497	0.121212	0.901167	VOC metalloenzyme family protein
OG1RF_10851	2851.62	-0.157543	0.100964	-1.56039	0.118667	0.901167	UDP-glucose--hexose-1-phosphate uridylyltransferase
OG1RF_10852	3193.91	-0.167724	0.118536	-1.41496	0.157081	0.901167	galactose operon repressor GalR
OG1RF_10918	1851.35	0.202916	0.136783	1.48349	0.137944	0.901167	MutT/NUDIX family protein
OG1RF_10942	1267.09	-0.141614	0.0960991	-1.47362	0.140584	0.901167	HD domain protein
OG1RF_10998	1321.74	-0.297964	0.192394	-1.54872	0.12145	0.901167	NADPH-dependent FMN reductase domain protein
OG1RF_11067	58.7928	-0.298263	0.207739	-1.43576	0.151072	0.901167	PadR family transcriptional regulator
OG1RF_11078	5171.44	0.273324	0.191962	1.42385	0.15449	0.901167	chaperone DnaK
OG1RF_11085	10901.5	-0.123917	0.0874459	-1.41707	0.156463	0.901167	aspartate aminotransferase
OG1RF_11097	3386.77	-0.140576	0.092632	-1.51757	0.129123	0.901167	TetR family transcriptional regulator
OG1RF_11124	13.0788	0.62564	0.441578	1.41683	0.156533	0.901167	membrane protein
OG1RF_11141	24739.9	0.215316	0.14246	1.51141	0.130683	0.901167	pyruvate dehydrogenase complex E1 component alpha subunit
OG1RF_11205	1700.23	-0.207936	0.145224	-1.43183	0.152192	0.901167	hypothetical protein
OG1RF_11255	988.568	-0.207998	0.146591	-1.4189	0.155929	0.901167	cell surface hydrolase
OG1RF_11352	403.316	-0.315618	0.212563	-1.48482	0.137592	0.901167	ABC superfamily ATP binding cassette transporter, ABC protein
OG1RF_11406	37005	-0.49798	0.326907	-1.52331	0.127682	0.901167	KH domain protein
OG1RF_11426	12282.5	0.648674	0.45032	1.44047	0.149734	0.901167	dihydroorotate dehydrogenase electron transfer subunit
OG1RF_11472	18302.6	-0.194724	0.13222	-1.47272	0.140825	0.901167	cell division protein FtsX
OG1RF_11485	1662.58	-0.111036	0.077033	-1.44141	0.14947	0.901167	3-oxoacyl-[acyl-carrier-protein] reductase
OG1RF_11507	1515.17	0.123379	0.0822332	1.50036	0.133522	0.901167	hypothetical protein
OG1RF_11544	226.454	0.26199	0.168637	1.55358	0.120285	0.901167	global nitrogen regulator NtcA
OG1RF_11558	20.2993	0.666137	0.434838	1.53192	0.125542	0.901167	PTS system, IIB component
OG1RF_11564	57341.8	-0.309317	0.215563	-1.43492	0.151309	0.901167	50S ribosomal protein L19
OG1RF_11570	8105.49	-0.146362	0.0936864	-1.56226	0.118228	0.901167	glycerophosphoryl diester phosphodiesterase
OG1RF_11574	9548.73	0.138556	0.0961422	1.44116	0.149539	0.901167	hypothetical protein
OG1RF_11578	785.605	0.218445	0.151444	1.44241	0.149186	0.901167	alpha-hemolysin-like protein
OG1RF_11585	486.59	0.487616	0.337742	1.44375	0.148808	0.901167	putative ribosylpyrimidine nucleosidase
OG1RF_11586	3637.44	0.132477	0.0868314	1.52568	0.127089	0.901167	transcriptional regulator
OG1RF_11593	2220.47	0.160213	0.105034	1.52533	0.127176	0.901167	M protein trans-acting positive regulator
OG1RF_11602	25167.6	-0.238063	0.159929	-1.48856	0.136603	0.901167	putative calcium-transporting ATPase
OG1RF_11614	14.971	-0.688626	0.486262	-1.41616	0.156728	0.901167	PTS family mannose/fructose/sorbose porter component IIC
OG1RF_11622	6183.49	0.236693	0.167238	1.41531	0.156978	0.901167	DNA (cytosine-5-)-methyltransferase
OG1RF_11629	972.096	-0.192828	0.129505	-1.48896	0.136498	0.901167	YwlG protein
OG1RF_11648	7.16549	0.619268	0.436632	1.41828	0.156108	0.901167	hypothetical protein
OG1RF_11671	422.76	0.218589	0.146465	1.49243	0.135587	0.901167	hypothetical protein
OG1RF_11677	3552.73	0.225571	0.157783	1.42963	0.152825	0.901167	ABC superfamily ATP binding cassette transporter, ABC protein
OG1RF_11680	1068.88	-0.161827	0.111558	-1.45062	0.146886	0.901167	ABC superfamily ATP binding cassette transporter, ABC protein
OG1RF_11722	11025	-0.146202	0.100003	-1.46197	0.143749	0.901167	hypothetical protein
OG1RF_11727	5944.82	-0.111048	0.0770122	-1.44195	0.149316	0.901167	ABC superfamily ATP binding cassette transporter, membrane protein
OG1RF_11776	99.0932	0.426857	0.281642	1.5156	0.12962	0.901167	hypothetical protein
OG1RF_11802	3392.84	0.110294	0.0704982	1.5645	0.1177	0.901167	hypothetical protein
OG1RF_11816	19.4139	0.495623	0.328843	1.50717	0.131767	0.901167	hypothetical protein
OG1RF_11825	11715.3	0.122906	0.0857226	1.43377	0.151638	0.901167	ABC superfamily ATP binding cassette transporter, membrane protein
OG1RF_11836	251.974	0.250002	0.164087	1.5236	0.127609	0.901167	acylphosphatase
OG1RF_11855	5154.89	-0.158696	0.104802	-1.51425	0.129962	0.901167	putative pyrroline-5-carboxylate reductase
OG1RF_11861	193.283	0.313415	0.200329	1.5645	0.1177	0.901167	NCS2 family xanthine/uracil permease
OG1RF_11875	2352.01	-0.261476	0.172317	-1.51742	0.129162	0.901167	acyl-CoA thioester hydrolase
OG1RF_11876	8475.3	0.190177	0.124265	1.53041	0.125915	0.901167	2-dehydropantoate 2-reductase
OG1RF_11908	8390.32	0.143437	0.100032	1.43391	0.151598	0.901167	hypothetical protein
OG1RF_11924	17588.4	0.113994	0.0747608	1.52478	0.127315	0.901167	cell wall surface anchor family protein
OG1RF_t10047	60.3273	-0.385316	0.266368	-1.44656	0.148021	0.901167	tRNA-Thr
OG1RF_12004	17.3318	0.463139	0.316903	1.46145	0.143891	0.901167	hypothetical protein
OG1RF_12007	1595.8	0.321107	0.221341	1.45073	0.146854	0.901167	chaperone GroES
OG1RF_12043	3583.58	0.172428	0.121849	1.41509	0.157041	0.901167	dithiol-disulfide isomerase
OG1RF_12068	1932.07	0.131341	0.0903974	1.45293	0.146244	0.901167	MutT/NUDIX family protein
OG1RF_12095	12691.9	0.136531	0.0952968	1.43269	0.151946	0.901167	CBS domain protein
OG1RF_12098	1979.6	0.0971437	0.0682768	1.42279	0.154796	0.901167	gfo/Idh/MocA family oxidoreductase
OG1RF_12124	6502.1	0.113558	0.0801513	1.4168	0.156542	0.901167	protein of hypothetical function DUF970
OG1RF_12164	6077.41	0.22441	0.147962	1.51667	0.12935	0.901167	ErfK/YbiS/YcfS/YnhG family protein
OG1RF_12179	8981.54	-0.213881	0.141711	-1.50928	0.131228	0.901167	acetyl-coA carboxylase carboxyl transferase subunit beta
OG1RF_12186	15488.3	-0.168079	0.114085	-1.47329	0.140674	0.901167	enoyl-(acyl-carrier-protein) reductase II
OG1RF_12222	781.006	0.230142	0.156693	1.46875	0.141902	0.901167	hypothetical protein
OG1RF_12224	35608.3	-0.127982	0.0897191	-1.42647	0.153731	0.901167	metallo-beta-lactamase superfamily protein
OG1RF_12238	3151.04	-0.27337	0.17979	-1.5205	0.128386	0.901167	NCS2 family xanthine/uracil permease family protein
OG1RF_12251	30.7094	0.405974	0.282355	1.43782	0.150486	0.901167	cell wall surface anchor family protein
OG1RF_12282	310.967	0.314698	0.205748	1.52954	0.126132	0.901167	MarR family transcriptional regulator
OG1RF_12291	50.5727	-0.373513	0.256506	-1.45616	0.145349	0.901167	hypothetical protein
OG1RF_12328	1988.79	0.270098	0.1837	1.47032	0.141475	0.901167	hypothetical protein
OG1RF_12365	4890.21	-0.0718691	0.0476546	-1.50812	0.131523	0.901167	ribonuclease III
OG1RF_12381	4113.44	-0.1108	0.0721126	-1.53649	0.124419	0.901167	thiamine diphosphokinase
OG1RF_12461	9389.04	-0.401801	0.274199	-1.46536	0.142822	0.901167	murein hydrolase regulator LrgA
OG1RF_12496	848.527	0.344959	0.231827	1.488	0.13675	0.901167	hypothetical protein
OG1RF_12518	203.84	0.367596	0.236021	1.55747	0.119359	0.901167	dihydroneopterin aldolase
OG1RF_12544	7108.16	0.21068	0.142197	1.48161	0.138445	0.901167	sporulation initiation inhibitor protein Soj
OG1RF_12035	3047.73	0.109522	0.0775316	1.41261	0.157771	0.903163	RNA methyltransferase
OG1RF_11863	5716.57	0.111984	0.0794718	1.4091	0.158804	0.905486	metallo-beta-lactamase superfamily protein
OG1RF_12181	7938.87	-0.186385	0.132291	-1.40891	0.158863	0.905486	(3R)-hydroxymyristoyl-[acyl-carrier-protein] dehydratase
OG1RF_10162	25972.1	-0.284148	0.20699	-1.37276	0.169827	0.909075	50S ribosomal protein L24
OG1RF_10178	29208.8	-0.255259	0.181784	-1.40419	0.160264	0.909075	50S ribosomal protein L17
OG1RF_r10002	74567.9	-0.705761	0.507302	-1.3912	0.164164	0.909075	23S ribosomal RNA
OG1RF_10300	318.18	0.205897	0.148897	1.38281	0.166722	0.909075	hypothetical protein
OG1RF_10334	7584.64	-0.16636	0.119163	-1.39607	0.162694	0.909075	putative 2-succinyl-6-hydroxy-2,4-cyclohexadiene-1-carboxylate synthase
OG1RF_10424	4797.9	0.143811	0.104729	1.37317	0.169699	0.909075	hypothetical protein
OG1RF_10439	4838.49	-0.101309	0.0727009	-1.39351	0.163466	0.909075	peptide chain release factor RF3
OG1RF_10590	6841.97	-0.236787	0.172233	-1.3748	0.169193	0.909075	APC family amino acid-polyamine-organocation transporter
OG1RF_10650	749.386	0.234664	0.169354	1.38564	0.165857	0.909075	LysR family transcriptional regulator
OG1RF_10675	2786.81	0.117462	0.084868	1.38405	0.166343	0.909075	uracil-DNA glycosylase
OG1RF_r10005	70906.8	-0.711791	0.507298	-1.4031	0.160586	0.909075	23S ribosomal RNA
OG1RF_10905	61.9811	0.565719	0.405232	1.39604	0.162703	0.909075	PTS family ascorbate porter, IIC component
OG1RF_10958	6620.55	0.0782096	0.0564699	1.38498	0.166059	0.909075	Ser/Thr protein phosphatase
OG1RF_11265	12030.9	0.171107	0.12274	1.39406	0.1633	0.909075	LysM domain protein
OG1RF_11348	296.893	-0.222966	0.158673	-1.4052	0.159963	0.909075	propanediol utilization protein PduU
OG1RF_11374	47.1652	-0.352704	0.255284	-1.38161	0.167091	0.909075	butyrate kinase
OG1RF_11382	172.935	0.24031	0.172611	1.3922	0.163861	0.909075	phospholipase/carboxylesterase
OG1RF_11565	6536.07	-0.166402	0.120747	-1.37811	0.16817	0.909075	tRNA (guanine-N(1)-)-methyltransferase
OG1RF_11821	100.337	-0.322673	0.2338	-1.38012	0.16755	0.909075	brp/Blh family beta-carotene 15,15'-monooxygenase
OG1RF_11847	50294.3	-0.127012	0.0907407	-1.39973	0.161595	0.909075	GatB/Yqey family protein
OG1RF_11897	41.4103	-0.321978	0.229995	-1.39993	0.161533	0.909075	hypothetical protein
OG1RF_11928	1197.1	-0.331	0.239849	-1.38003	0.167576	0.909075	LIV-E family branched chain amino acid exporter AzlD
OG1RF_11969	3765.57	0.166914	0.120754	1.38227	0.16689	0.909075	beta-lactamase
OG1RF_12019	148.019	0.549991	0.400296	1.37396	0.169454	0.909075	gluconate:H+ symporter family transporter GntP
OG1RF_12145	1138.21	0.177992	0.127592	1.39502	0.16301	0.909075	protein of hypothetical function DUF488
OG1RF_r10008	71083.7	-0.710327	0.507274	-1.40028	0.161429	0.909075	23S ribosomal RNA
OG1RF_12332	3902.57	-0.165671	0.120138	-1.37901	0.167892	0.909075	rod shape-determining protein MreD
OG1RF_12501	517.378	0.38585	0.278497	1.38547	0.165909	0.909075	hypothetical protein
OG1RF_r10011	74308.6	-0.698462	0.507286	-1.37686	0.168555	0.909075	23S ribosomal RNA
OG1RF_12541	8642.98	0.224512	0.162001	1.38587	0.165788	0.909075	GTP-binding protein YchF
OG1RF_10296	107.46	-0.539119	0.39362	-1.36965	0.170798	0.910575	PTS family mannitol porter, EIICB component
OG1RF_11076	6959.87	0.389788	0.284423	1.37046	0.170545	0.910575	heat-inducible transcription repressor HrcA
OG1RF_10908	20.5348	0.537467	0.393284	1.36661	0.171747	0.913788	L-ribulose-5-phosphate 3-epimerase
OG1RF_11634	1892.83	0.15584	0.114409	1.36214	0.173155	0.915745	hypothetical protein
OG1RF_11912	1197.33	0.266269	0.195437	1.36243	0.173062	0.915745	hypothetical protein
OG1RF_12545	5371.12	0.207098	0.151999	1.36249	0.173043	0.915745	16S rRNA methyltransferase GidB
OG1RF_10487	1188.5	0.221751	0.163127	1.35937	0.174028	0.91812	WxL domain surface protein
OG1RF_11222	2810.51	0.190088	0.139924	1.35852	0.1743	0.91812	family S9 peptidase
OG1RF_t10025	414.368	-0.335889	0.248382	-1.35231	0.176277	0.919118	tRNA-Glu
OG1RF_10970	1543.2	-0.12502	0.0922506	-1.35522	0.175348	0.919118	ABC superfamily ATP binding cassette transporter, membrane protein
OG1RF_11244	4449.86	-0.108385	0.0801764	-1.35183	0.176429	0.919118	S1 RNA binding domain protein
OG1RF_11425	11607.8	0.600679	0.444499	1.35136	0.176579	0.919118	dihydroorotate oxidase
OG1RF_12093	1374.06	-0.155866	0.115195	-1.35306	0.176038	0.919118	preprotein translocase
OG1RF_12341	384.787	-0.226254	0.167348	-1.352	0.176375	0.919118	BioY family protein
OG1RF_10163	31852.9	-0.261766	0.194528	-1.34565	0.178417	0.919613	50S ribosomal protein L5
OG1RF_11263	1938.45	-0.220279	0.163629	-1.34621	0.178234	0.919613	hypothetical protein
OG1RF_11543	227.361	0.169539	0.125594	1.3499	0.177048	0.919613	ABC superfamily ATP binding cassette transporter, membrane protein
OG1RF_12114	1107.09	0.181887	0.134905	1.34825	0.177577	0.919613	ABC superfamily ATP binding cassette transporter, ABC protein
OG1RF_12413	190.657	0.193633	0.143791	1.34664	0.178098	0.919613	hypothetical protein
OG1RF_12548	152.712	0.297505	0.221493	1.34318	0.179215	0.921926	hypothetical protein
OG1RF_11674	4604.17	0.164928	0.122963	1.34128	0.179829	0.923287	hypothetical protein
OG1RF_10526	249.88	0.436257	0.327234	1.33317	0.182477	0.923584	ABC superfamily ATP binding cassette transporter, membrane protein
OG1RF_10581	20.6162	-0.495876	0.370363	-1.33889	0.180605	0.923584	hypothetical protein
OG1RF_11047	1747.63	0.157439	0.118084	1.33328	0.18244	0.923584	cro/CI family transcriptional regulator
OG1RF_11709	10432.1	-0.149571	0.111853	-1.33721	0.181155	0.923584	MOP superfamily multidrug/oligosaccharidyl-lipid/polysaccharide flippase transporter
OG1RF_11788	31.4638	-0.510354	0.382216	-1.33525	0.181795	0.923584	5-dehydro-2-deoxygluconokinase
OG1RF_12091	3236.29	-0.202928	0.151851	-1.33637	0.181429	0.923584	alpha/beta hydrolase
OG1RF_12288	218.468	0.45768	0.343467	1.33253	0.182687	0.923584	hypothetical protein
OG1RF_12326	4763.09	0.202178	0.151614	1.3335	0.182368	0.923584	hypothetical protein
OG1RF_10260	930.255	0.185984	0.13974	1.33093	0.183212	0.924469	sensor histidine kinase
OG1RF_12434	10481.2	-0.165278	0.124341	-1.32923	0.183773	0.925527	DNA mismatch repair protein HexB
OG1RF_11927	2324.94	-0.324911	0.244651	-1.32806	0.184158	0.925702	LIV-E family branched chain amino acid exporter AzlC
OG1RF_10231	15357.6	-0.290459	0.219679	-1.3222	0.186103	0.926586	hypothetical protein
OG1RF_10233	8599.73	-0.210968	0.159953	-1.31894	0.187188	0.926586	cystathionine gamma-synthase
OG1RF_10591	611.026	-0.171336	0.129996	-1.31801	0.187499	0.926586	GNAT family acetyltransferase
OG1RF_10613	932.976	-0.150476	0.114248	-1.3171	0.187806	0.926586	hypothetical protein
OG1RF_10811	4669.51	0.129976	0.0981434	1.32435	0.185387	0.926586	collagen adhesion protein
OG1RF_10952	4308.53	0.310174	0.23488	1.32056	0.186647	0.926586	hypothetical protein
OG1RF_12264	1959.64	-0.077952	0.058878	-1.32396	0.185517	0.926586	phosphoglycerate mutase
OG1RF_12303	777.613	0.477648	0.362685	1.31698	0.187845	0.926586	family 8 polysaccharide lyase
OG1RF_12433	2771.18	-0.181033	0.137143	-1.32003	0.186825	0.926586	septum formation protein Maf
OG1RF_12513	11040.9	-0.105837	0.0803044	-1.31794	0.187523	0.926586	trans-hexaprenyltranstransferase
OG1RF_11896	227.69	-0.156764	0.119384	-1.31311	0.189146	0.93126	hypothetical protein
OG1RF_10198	210.661	0.325362	0.248066	1.31159	0.189658	0.932043	aldehyde dehydrogenase (NAD(+))
OG1RF_10705	38840.7	-0.181104	0.138608	-1.30659	0.191352	0.93862	50S ribosomal protein L27
OG1RF_t10015	2432.42	-0.365752	0.280484	-1.304	0.192232	0.941189	tRNA-Gly
OG1RF_12542	1333.83	0.199657	0.153269	1.30266	0.192691	0.941689	protein of hypothetical function DUF951
OG1RF_10388	393.87	0.161405	0.12407	1.30092	0.193286	0.942851	DeoR family transcriptional regulator
OG1RF_12246	874.227	0.15453	0.119057	1.29795	0.194306	0.946075	esterase
OG1RF_11393	1406.73	0.147047	0.113411	1.29658	0.194774	0.946609	protein of hypothetical function DUF1250
OG1RF_10582	53.025	0.33454	0.258646	1.29343	0.195864	0.948413	hypothetical protein
OG1RF_11647	5.64175	0.633596	0.489704	1.29384	0.195722	0.948413	competence protein
OG1RF_10999	2248.61	-0.261623	0.202454	-1.29226	0.196266	0.948621	NADPH-dependent FMN reductase domain protein
OG1RF_10864	436.476	0.231183	0.179052	1.29115	0.196651	0.948742	hypothetical protein
OG1RF_10083	474.68	0.173069	0.134683	1.28501	0.198789	0.948843	M protein trans-acting positive regulator
OG1RF_10428	5637.19	-0.100797	0.0786684	-1.28129	0.200092	0.948843	phosphotransferase enzyme family protein
OG1RF_10538	172.92	0.209275	0.163526	1.27976	0.200629	0.948843	ABC superfamily ATP binding cassette transporter, ABC protein
OG1RF_10548	8.19248	-0.644898	0.505348	-1.27614	0.201904	0.948843	PTS family mannose/fructose/sorbose porter component IIC
OG1RF_10646	1157.89	0.178586	0.139567	1.27958	0.200693	0.948843	GNAT family acetyltransferase
OG1RF_10967	9225.83	-0.111843	0.0875406	-1.27761	0.201388	0.948843	hypothetical protein
OG1RF_10992	82.0392	-0.310456	0.243363	-1.27569	0.202065	0.948843	ABC superfamily ATP binding cassette transporter, ABC protein
OG1RF_11140	11249.1	0.29057	0.227551	1.27694	0.201622	0.948843	magnesium-importing ATPase
OG1RF_11158	3035.03	-0.149139	0.116306	-1.28229	0.199739	0.948843	MFS family drug resistance transporter
OG1RF_11419	403.024	0.456781	0.356024	1.28301	0.19949	0.948843	conserved protein UCP028846
OG1RF_11532	574.424	-0.278674	0.217776	-1.27964	0.200673	0.948843	hypothetical protein
OG1RF_11743	6411.88	0.284738	0.221584	1.28501	0.198789	0.948843	TetR family transcriptional regulator
OG1RF_11851	8478.92	-0.0600447	0.0467554	-1.28423	0.199062	0.948843	homoserine kinase
OG1RF_12350	136.301	0.249384	0.19354	1.28854	0.197559	0.948843	oligopeptide ABC superfamily ATP binding cassette transporter, binding protein
OG1RF_12543	7843.23	0.179418	0.139225	1.28869	0.197506	0.948843	plasmid partition ParB protein
OG1RF_10003	3981.9	0.332975	0.263387	1.2642	0.206157	0.950145	S4 domain protein YaaA
OG1RF_10122	558.977	-0.167871	0.13266	-1.26543	0.205718	0.950145	deoxyribose-phosphate aldolase
OG1RF_10140	7013.64	0.129213	0.101786	1.26945	0.20428	0.950145	putative alcohol dehydrogenase (NADP(+))
OG1RF_10310	56.8432	0.537937	0.422745	1.27249	0.203201	0.950145	2-dehydro-3-deoxy-phosphogluconate aldolase
OG1RF_10460	1362.92	-0.216154	0.170339	-1.26896	0.204454	0.950145	hypothetical protein
OG1RF_10720	4197.35	-0.159489	0.126199	-1.2638	0.206303	0.950145	putative lipoprotein
OG1RF_10892	2679.95	0.12983	0.102388	1.26802	0.204791	0.950145	transcriptional regulator
OG1RF_11246	9936.99	0.198866	0.15728	1.26441	0.206083	0.950145	glyceraldehyde-3-phosphate dehydrogenase
OG1RF_11309	771.303	0.470744	0.371792	1.26615	0.20546	0.950145	AraC family transcriptional regulator
OG1RF_11819	7401.41	-0.1435	0.113312	-1.26641	0.205365	0.950145	RIP metalloprotease RseP
OG1RF_12536	5094.98	0.115472	0.0907746	1.27208	0.203345	0.950145	sensor histidine kinase
OG1RF_12232	9108.05	-0.111177	0.0880614	-1.2625	0.206769	0.950635	thiol peroxidase
OG1RF_11086	3623.65	0.203955	0.161864	1.26004	0.207655	0.953045	hypothetical protein
OG1RF_11096	3164.54	0.179231	0.142601	1.25687	0.208801	0.954984	hypothetical protein
OG1RF_11231	4206.87	-0.352442	0.280327	-1.25725	0.208663	0.954984	PTS family glucose porter, IICBA component
OG1RF_11037	3537.26	0.104935	0.0836885	1.25387	0.209888	0.958295	cell wall surface anchor family protein
OG1RF_10001	16026.1	-0.124073	0.0995485	-1.24636	0.212631	0.959204	ATPase
OG1RF_10714	484.153	-0.163325	0.130555	-1.25101	0.210931	0.959204	exodeoxyribonuclease VII small subunit
OG1RF_t10031	69.6674	-0.358781	0.287309	-1.24876	0.211751	0.959204	tRNA-Asn
OG1RF_10953	3273.7	-0.181835	0.145671	-1.24826	0.211935	0.959204	oxygen-insensitive NADPH nitroreductase
OG1RF_11845	14850.4	-0.0695277	0.0557783	-1.2465	0.212581	0.959204	metal-dependent phosphohydrolase
OG1RF_12194	536.245	-0.350282	0.279858	-1.25164	0.210701	0.959204	hypothetical protein
OG1RF_12482	0.594844	0.475523	0.381505	1.24644	0.212603	0.959204	hypothetical protein
OG1RF_10498	9322.34	-0.116609	0.0937568	-1.24373	0.213598	0.960387	excision endonuclease subunit UvrA
OG1RF_11139	272.1	0.285455	0.229527	1.24367	0.213622	0.960387	protein of hypothetical function DUF1211
OG1RF_10626	2352.95	-0.0873499	0.0703544	-1.24157	0.214395	0.962225	hypothetical protein
OG1RF_11846	6323.04	-0.0683006	0.0550611	-1.24045	0.214808	0.962444	PhoH family protein
OG1RF_10173	20045	-0.212512	0.172449	-1.23232	0.217829	0.967763	translation initiation factor IF-1
OG1RF_10295	72.8216	-0.326759	0.264573	-1.23504	0.216815	0.967763	hypothetical protein
OG1RF_12422	182.314	-0.180278	0.146263	-1.23256	0.21774	0.967763	S-layer protein
OG1RF_12532	103.245	-0.371447	0.301021	-1.23396	0.217219	0.967763	putative methionine gamma-lyase
OG1RF_12533	92.1202	-0.27256	0.220571	-1.2357	0.216571	0.967763	PTS family oligomeric beta-glucoside porter component IIC
OG1RF_10969	8275.8	-0.102468	0.0833588	-1.22924	0.218981	0.967991	beta-lactamase
OG1RF_11031	1190.15	-0.244814	0.199152	-1.22928	0.218966	0.967991	hypothetical protein
OG1RF_11490	142.632	-0.288688	0.234543	-1.23086	0.218377	0.967991	bifunctional purine biosynthesis protein PurH
OG1RF_10060	1910.2	0.140459	0.114508	1.22663	0.219961	0.969076	crossover junction ATP-dependent DNA helicase RuvA
OG1RF_10541	1868.16	0.143283	0.11681	1.22664	0.219958	0.969076	transglycosylase-associated protein
OG1RF_11306	1919.19	-0.287131	0.234663	-1.22359	0.221108	0.969689	MutT/NUDIX family protein
OG1RF_12289	107.22	0.432746	0.354024	1.22236	0.22157	0.969689	hypothetical protein
OG1RF_12314	69.0979	0.313977	0.256613	1.22354	0.221125	0.969689	N-acetylglucosamine-6-phosphate deacetylase
OG1RF_12358	186.915	-0.237046	0.19381	-1.22309	0.221297	0.969689	isochorismatase family protein
OG1RF_11423	14561	0.48706	0.398842	1.22119	0.222015	0.970031	orotate phosphoribosyltransferase
OG1RF_11660	25389.6	-0.120825	0.0990436	-1.21992	0.222495	0.97052	NADH dehydrogenase
OG1RF_10167	5807.6	-0.221185	0.183118	-1.20789	0.227091	0.974565	50S ribosomal protein L18
OG1RF_10175	39149.8	-0.197062	0.163666	-1.20405	0.228571	0.974565	30S ribosomal protein S13
OG1RF_10201	11583.1	-0.199391	0.164521	-1.21195	0.225532	0.974565	transcription-repair coupling factor
OG1RF_10248	6.62158	-0.580064	0.480866	-1.20629	0.227706	0.974565	quaternary ammonium compound-resistance protein SugE
OG1RF_10368	11977.5	-0.389296	0.321985	-1.20905	0.226643	0.974565	amino acid permease
OG1RF_10463	25540.4	-0.0781387	0.0644067	-1.21321	0.225051	0.974565	glutamyl-tRNA(Gln) amidotransferase subunit B
OG1RF_10642	43574	-0.188788	0.157002	-1.20245	0.229189	0.974565	50S ribosomal protein L35
OG1RF_10800	122.071	0.203206	0.168354	1.20702	0.227425	0.974565	conjugative transposon ATP/GTP-binding protein
OG1RF_11082	1306.3	0.127841	0.105172	1.21554	0.224159	0.974565	serine/threonine protein phosphatase
OG1RF_11387	346.445	-0.151583	0.126167	-1.20144	0.229579	0.974565	brp/Blh family beta-carotene 15,15'-monooxygenase
OG1RF_11400	2653.18	-0.209173	0.17414	-1.20118	0.229682	0.974565	adenine phosphoribosyltransferase
OG1RF_11410	862.435	-0.180881	0.150626	-1.20087	0.229802	0.974565	MerR family transcriptional regulator
OG1RF_11665	10726.2	-0.10406	0.0857947	-1.21289	0.22517	0.974565	cytochrome D ubiquinol oxidase subunit II
OG1RF_11715	5554.97	-0.158452	0.131254	-1.20722	0.227349	0.974565	glycosyltransferase
OG1RF_11716	329.622	-0.159505	0.132901	-1.20018	0.23007	0.974565	group 2 glycosyl transferase
OG1RF_11926	2396.1	-0.225389	0.186196	-1.21049	0.226091	0.974565	cro/CI family transcriptional regulator
OG1RF_11941	87.9359	0.428524	0.352582	1.21539	0.224218	0.974565	glutamate synthase
OG1RF_12231	36819	-0.0988119	0.0822856	-1.20084	0.229813	0.974565	valine--tRNA ligase
OG1RF_11849	897.897	-0.517564	0.432425	-1.19689	0.23135	0.977331	Fur family transcriptional regulator ZurR
OG1RF_12281	236.925	0.328378	0.274426	1.1966	0.231463	0.977331	N-acetyltransferase
OG1RF_10164	14251	-0.238164	0.200923	-1.18535	0.235879	0.977586	ribosomal protein S14p/S29e
OG1RF_10176	42608.8	-0.189242	0.158838	-1.19141	0.233491	0.977586	30S ribosomal protein S11
OG1RF_t10023	583.964	-0.328852	0.276199	-1.19064	0.233797	0.977586	tRNA-Ile
OG1RF_10274	33.2484	0.414935	0.349856	1.18602	0.235615	0.977586	carbamate kinase
OG1RF_10838	3356.12	-0.259321	0.219143	-1.18334	0.236675	0.977586	NRAMP family Mn2+/Fe2+ transporter
OG1RF_10839	1974.26	-0.270811	0.227129	-1.19232	0.233134	0.977586	universal stress protein
OG1RF_10867	9340.57	0.09123	0.0764732	1.19297	0.232882	0.977586	integral membrane protein
OG1RF_11083	24211.7	-0.0905918	0.0761604	-1.18949	0.234248	0.977586	YhgF like protein
OG1RF_11324	10446.8	0.162698	0.137353	1.18452	0.236207	0.977586	cardiolipin synthetase
OG1RF_11345	23.3408	-0.393341	0.332391	-1.18337	0.236664	0.977586	ethanolamine utilization protein EutA
OG1RF_11561	90.3969	0.308767	0.258953	1.19237	0.233118	0.977586	hypothetical protein
OG1RF_12045	546.69	-0.133342	0.111714	-1.19361	0.232632	0.977586	competence protein
OG1RF_12185	17623.2	-0.171627	0.144501	-1.18772	0.234943	0.977586	malonyl-CoA-[acyl-carrier-protein] transacylase
OG1RF_12298	14679.6	-0.135167	0.114234	-1.18325	0.23671	0.977586	hypothetical protein
OG1RF_10700	56.7237	-0.257711	0.218023	-1.18203	0.237193	0.97805	hypothetical protein
OG1RF_11765	920.458	0.116951	0.099181	1.17917	0.23833	0.981205	MerR family transcriptional regulator
OG1RF_10147	521231	-0.14796	0.125887	-1.17534	0.239859	0.981874	elongation factor EF1A
OG1RF_10961	5602.77	-0.0936362	0.0796084	-1.17621	0.239511	0.981874	integral membrane protein
OG1RF_11424	7451.59	0.525098	0.446519	1.17598	0.239602	0.981874	orotidine-5'-phosphate decarboxylase
OG1RF_11990	17625.5	-0.111483	0.0948761	-1.17504	0.239981	0.981874	ATP synthase F0 sector subunit B
OG1RF_11693	2762.47	-0.189804	0.16169	-1.17388	0.240444	0.982249	cobalt (Co2+) ABC superfamily ATP binding cassette transporter, membrane protein
OG1RF_10024	3976.9	0.278846	0.249498	1.11763	0.263727	0.984673	hypothetical protein
OG1RF_10069	3063.83	0.252748	0.220909	1.14413	0.252571	0.984673	hypothetical protein
OG1RF_10076	85.6344	-0.258517	0.231884	-1.11486	0.264911	0.984673	hypothetical protein
OG1RF_10117	1309.19	0.166796	0.149913	1.11262	0.265873	0.984673	lipase/acylhydrolase
OG1RF_10154	63193.8	-0.234225	0.209511	-1.11796	0.263584	0.984673	50S ribosomal protein L2
OG1RF_10160	21722.2	-0.233603	0.204816	-1.14055	0.254058	0.984673	30S ribosomal protein S17
OG1RF_10165	26827.2	-0.224202	0.200607	-1.11762	0.26373	0.984673	30S ribosomal protein S8
OG1RF_10174	13551	-0.198088	0.170087	-1.16463	0.24417	0.984673	50S ribosomal protein L36
OG1RF_10177	81246	-0.192768	0.173862	-1.10874	0.267542	0.984673	DNA-directed RNA polymerase subunit alpha
OG1RF_10222	450.949	-0.173113	0.155936	-1.11016	0.266931	0.984673	HD domain protein
OG1RF_10224	4704.19	-0.146635	0.130124	-1.12689	0.259788	0.984673	hypothetical protein
OG1RF_10240	185.42	0.262419	0.244812	1.07192	0.283755	0.984673	transcriptional repressor CopY
OG1RF_10256	1610.21	-0.115562	0.105646	-1.09386	0.274015	0.984673	HAD-superfamily hydrolase
OG1RF_10294	656.227	-0.132679	0.122384	-1.08412	0.278313	0.984673	PTS family fructose/mannitol porter component IIA
OG1RF_10325	80.1873	-0.393507	0.343149	-1.14675	0.251484	0.984673	immunity protein PlnM
OG1RF_10354	2757.61	0.186252	0.174229	1.06901	0.285066	0.984673	hypothetical protein
OG1RF_10378	216.055	-0.193249	0.179906	-1.07417	0.282746	0.984673	NAD-dependent epimerase/dehydratase
OG1RF_10386	1610.62	-0.206596	0.185416	-1.11423	0.265182	0.984673	nitroreductase
OG1RF_10413	970.161	-0.164011	0.151322	-1.08385	0.278429	0.984673	arginine repressor
OG1RF_10436	5193.04	-0.0881697	0.0809858	-1.08871	0.276284	0.984673	GNAT family acetyltransferase
OG1RF_10444	17907.2	0.151594	0.138469	1.09479	0.273609	0.984673	ATP-dependent Clp protease
OG1RF_10447	37594.2	-0.1098	0.0941737	-1.16593	0.243641	0.984673	PTS family porter, phosphocarrier protein HPR
OG1RF_10476	888.809	-0.160266	0.137407	-1.16636	0.243469	0.984673	hypothetical protein
OG1RF_10485	190.306	0.240505	0.218255	1.10195	0.270486	0.984673	cell wall surface anchor family protein
OG1RF_10491	120.844	0.33907	0.293467	1.15539	0.24793	0.984673	hypothetical protein
OG1RF_10511	2251.21	0.117207	0.100437	1.16697	0.243221	0.984673	glycerophosphoryl diester phosphodiesterase
OG1RF_10524	72.6679	0.236394	0.210641	1.12226	0.261752	0.984673	hypothetical protein
OG1RF_10528	3916.48	-0.112926	0.10417	-1.08406	0.27834	0.984673	rRNA methylase
OG1RF_10595	15423.2	0.118517	0.109372	1.08362	0.278534	0.984673	glycine betaine/L-proline ABC superfamily ATP binding cassette transporter, ABC protein
OG1RF_10597	732.899	-0.0944129	0.0869738	-1.08553	0.277686	0.984673	lactoylglutathione lyase
OG1RF_10658	217.201	-0.249348	0.220105	-1.13286	0.257274	0.984673	hypothetical protein
OG1RF_10733	10614.2	-0.103541	0.0933309	-1.1094	0.267259	0.984673	YlmG protein
OG1RF_10743	8572.93	0.100243	0.087208	1.14947	0.250364	0.984673	sigma-54 interaction domain protein
OG1RF_10820	941.057	0.163415	0.143389	1.13966	0.254427	0.984673	LytR family response regulator
OG1RF_10825	313.559	0.15377	0.134729	1.14133	0.253732	0.984673	hypothetical protein
OG1RF_10834	1098.52	0.203676	0.185261	1.0994	0.271595	0.984673	hypothetical protein
OG1RF_10844	1494.98	0.225322	0.200539	1.12358	0.26119	0.984673	GAF domain protein
OG1RF_10857	151.754	0.355729	0.306206	1.16173	0.245345	0.984673	GNAT family acetyltransferase
OG1RF_10902	403.91	-0.232204	0.198663	-1.16883	0.24247	0.984673	DeoR family transcriptional regulator
OG1RF_10948	125294	-0.243853	0.225449	-1.08163	0.279416	0.984673	50S ribosomal protein L31
OG1RF_10968	6138.5	-0.131138	0.116103	-1.12949	0.25869	0.984673	hypothetical protein
OG1RF_10985	8816.26	0.145328	0.132227	1.09908	0.271733	0.984673	acetolactate synthase
OG1RF_11003	166.906	0.389892	0.362733	1.07487	0.282433	0.984673	ABC superfamily ATP binding cassette transporter, membrane protein
OG1RF_11045	1195.23	-0.15699	0.13645	-1.15053	0.249927	0.984673	hypothetical protein
OG1RF_11053	530.662	-0.223103	0.206955	-1.07803	0.281022	0.984673	transposase
OG1RF_11060	3682.34	-0.233335	0.216493	-1.07779	0.281126	0.984673	phage structural protein
OG1RF_11111	81.2648	-0.208809	0.186346	-1.12054	0.262482	0.984673	hypothetical protein
OG1RF_11129	625.15	0.217442	0.186823	1.16389	0.244467	0.984673	hypothetical protein
OG1RF_11150	929.346	0.188143	0.166452	1.13031	0.258344	0.984673	hypothetical protein
OG1RF_11154	6815.9	0.151586	0.141735	1.06951	0.284841	0.984673	integral membrane protein
OG1RF_11211	3202	-0.16694	0.155406	-1.07422	0.282725	0.984673	proton (H+) or sodium (Na+) translocating V-type ATPase (V-ATPase), subunit C
OG1RF_11212	1143.91	-0.180144	0.167416	-1.07603	0.281914	0.984673	V-type ATP synthase subunit F
OG1RF_11219	3702.76	-0.231398	0.204618	-1.13087	0.258108	0.984673	beta-lactamase
OG1RF_11220	2118.62	-0.374448	0.349175	-1.07238	0.28355	0.984673	fructose-1,6-bisphosphatase
OG1RF_11229	64.5904	-0.310546	0.274387	-1.13178	0.257727	0.984673	oligopeptide ABC superfamily ATP binding cassette transporter, binding protein
OG1RF_11242	20931.3	-0.123139	0.107455	-1.14597	0.251809	0.984673	RNA polymerase sigma factor rpoD
OG1RF_11264	1586.4	-0.165579	0.148415	-1.11564	0.264574	0.984673	ATP-dependent helicase RecQ
OG1RF_11303	5916.54	0.123035	0.106553	1.15469	0.248219	0.984673	cysteine synthase
OG1RF_11332	7900.13	0.097029	0.0860876	1.1271	0.259702	0.984673	CoA-binding domain protein
OG1RF_11333	172.084	-0.350576	0.300527	-1.16654	0.243398	0.984673	ethanolamine utilization protein EutQ
OG1RF_11342	27.9432	-0.374556	0.341163	-1.09788	0.272258	0.984673	ethanolamine utilization protein EutL
OG1RF_11365	2789.1	-0.146472	0.132467	-1.10572	0.268848	0.984673	ribonuclease H
OG1RF_11380	284.535	-0.209893	0.192425	-1.09078	0.275371	0.984673	MarR family transcriptional regulator
OG1RF_11422	5975.13	0.393521	0.339876	1.15784	0.246929	0.984673	carbonate dehydratase
OG1RF_11476	50647.3	-0.0427124	0.0398895	-1.07077	0.284273	0.984673	preprotein translocase subunit SecA
OG1RF_11533	1352.81	-0.258213	0.224282	-1.15128	0.249616	0.984673	alcohol dehydrogenase
OG1RF_11613	19.6252	-0.532099	0.465046	-1.14418	0.252547	0.984673	PTS family mannose/fructose/sorbose porter component IID
OG1RF_11619	2983.96	-0.178579	0.157933	-1.13073	0.258168	0.984673	hypothetical protein
OG1RF_11655	5990.3	-0.181777	0.157812	-1.15186	0.249379	0.984673	cfr family radical SAM enzyme
OG1RF_11679	4875.76	-0.149676	0.139597	-1.0722	0.28363	0.984673	ABC superfamily ATP binding cassette transporter, binding protein
OG1RF_11683	8.91508	-0.44906	0.405406	-1.10768	0.268	0.984673	ABC superfamily ATP binding cassette transporter, membrane protein
OG1RF_11710	8294.5	-0.142127	0.12162	-1.16861	0.24256	0.984673	O-antigen polymerase
OG1RF_11713	6201.56	-0.134291	0.121623	-1.10416	0.269525	0.984673	CDP-glycerol:poly(glycerophosphate) glycerophosphotransferase
OG1RF_11717	81.6861	-0.204908	0.191496	-1.07004	0.284601	0.984673	transposase
OG1RF_11721	18915.6	-0.139839	0.127438	-1.09732	0.272503	0.984673	bacterial sugar transferase
OG1RF_11770	62.9457	-0.294881	0.275063	-1.07205	0.283699	0.984673	hypothetical protein
OG1RF_11771	40.8011	0.324544	0.292636	1.10904	0.267415	0.984673	brp/Blh family beta-carotene 15,15'-monooxygenase
OG1RF_11772	46.3156	-0.333346	0.310995	-1.07187	0.283778	0.984673	sugar ABC superfamily ATP binding cassette transporter, membrane protein
OG1RF_11781	115.685	-0.232616	0.206333	-1.12738	0.25958	0.984673	sodium:solute symporter family protein
OG1RF_11782	22.4217	0.421153	0.385164	1.09344	0.274201	0.984673	myo-inositol catabolism protein IolE
OG1RF_11874	46723	-0.177293	0.158391	-1.11934	0.262995	0.984673	30S ribosomal protein S20
OG1RF_11901	8416.92	-0.123593	0.113326	-1.09059	0.275451	0.984673	HD domain protein
OG1RF_11932	33630.3	0.16951	0.147076	1.15253	0.249103	0.984673	serine hydroxymethyltransferase
OG1RF_11981	2329.37	0.101434	0.090581	1.11982	0.262792	0.984673	PTS family glucitol/sorbitol porter component IIA
OG1RF_11986	69837.4	-0.112156	0.0979818	-1.14467	0.252347	0.984673	ATP synthase F1 sector beta subunit
OG1RF_12024	567.902	0.19042	0.176341	1.07984	0.280214	0.984673	spermidine/putrescine ABC superfamily ATP binding cassette transporter, ABC protein
OG1RF_12047	27790.2	0.156143	0.140964	1.10768	0.268002	0.984673	regulatory protein Spx
OG1RF_12050	642.609	0.155029	0.141061	1.09902	0.27176	0.984673	HAD-superfamily hydrolase
OG1RF_12072	2261.73	0.11289	0.104719	1.07803	0.281022	0.984673	A/G-specific adenine glycosylase
OG1RF_12076	318.386	-0.243526	0.219581	-1.10905	0.267409	0.984673	cryptic beta-D-galactosidase subunit alpha
OG1RF_12129	646.974	-0.102668	0.0954944	-1.07512	0.282323	0.984673	ABC superfamily ATP binding cassette transporter, ABC protein
OG1RF_12135	84.9627	0.239926	0.220341	1.08889	0.276204	0.984673	phosphomethylpyrimidine kinase
OG1RF_12139	2279.22	0.09501	0.0830864	1.14351	0.252828	0.984673	hypothetical protein
OG1RF_12182	8850.47	-0.159326	0.140577	-1.13338	0.257057	0.984673	acetyl-CoA carboxylase biotin carboxyl carrier subunit
OG1RF_12193	5550.31	-0.0685511	0.0621078	-1.10374	0.269704	0.984673	group 1 glycosyl transferase
OG1RF_12198	230.153	-0.152124	0.140836	-1.08015	0.280076	0.984673	hypothetical protein
OG1RF_12230	1256.94	-0.213092	0.197534	-1.07876	0.280695	0.984673	SNARE associated protein
OG1RF_12244	1848.59	0.269536	0.237418	1.13528	0.256257	0.984673	ribokinase
OG1RF_12259	60.8657	0.317775	0.287411	1.10564	0.268881	0.984673	PTS family mannose/fructose/sorbose porter component IID
OG1RF_12270	65.5188	0.280503	0.24908	1.12616	0.2601	0.984673	rhodanese family protein
OG1RF_12271	427.324	0.120153	0.108665	1.10572	0.268847	0.984673	coA-disulfide reductase
OG1RF_12335	42560.3	-0.211023	0.191126	-1.10411	0.269547	0.984673	30S ribosomal protein S15
OG1RF_12347	2469.42	0.205649	0.185435	1.109	0.267428	0.984673	hypothetical protein
OG1RF_12362	6841.05	-0.114299	0.106285	-1.0754	0.282194	0.984673	cell division protein FtsY
OG1RF_12377	159.407	0.204332	0.187821	1.08791	0.276636	0.984673	sensor histidine kinase
OG1RF_12417	4740.27	-0.123212	0.115103	-1.07045	0.284418	0.984673	hypothetical protein
OG1RF_12424	33.0013	-0.342636	0.295169	-1.16081	0.245718	0.984673	hypothetical protein
OG1RF_12435	10573.1	-0.117225	0.102496	-1.1437	0.252746	0.984673	DNA mismatch repair protein MutS
OG1RF_12444	1088.78	-0.133292	0.121281	-1.09903	0.271754	0.984673	integral membrane protein
OG1RF_12468	89.7818	-0.252071	0.223109	-1.12981	0.258557	0.984673	30S ribosomal protein S14
OG1RF_12485	15024.2	-0.215036	0.188451	-1.14107	0.25384	0.984673	phosphatidylglycerol--membrane-oligosaccharide glycerophosphotransferase
OG1RF_12488	79590.8	0.164298	0.143813	1.14244	0.25327	0.984673	DNA starvation/stationary phase protection protein Dps
OG1RF_12514	1484.49	0.193745	0.167627	1.15581	0.247758	0.984673	dihydropteroate synthase
OG1RF_12526	11354.5	-0.0990038	0.0913678	-1.08357	0.278554	0.984673	hypothetical protein
OG1RF_12530	18884.2	0.195574	0.180513	1.08344	0.278615	0.984673	ATPase/chaperone ClpC, probable specificity factor for ClpP protease
OG1RF_t10051	117.239	-0.245979	0.227493	-1.08126	0.279582	0.984673	tRNA-Pro
OG1RF_12538	9856.14	0.221458	0.191558	1.15609	0.247645	0.984673	IMP dehydrogenase
OG1RF_12555	100.002	-0.274718	0.251793	-1.09105	0.275252	0.984673	SDR family dehydrogenase
OG1RF_t10022	643.095	-0.28546	0.268807	-1.06195	0.288258	0.986691	tRNA-Gly
OG1RF_10874	789.591	0.205188	0.193751	1.05903	0.289587	0.986691	protein of hypothetical function DUF378
OG1RF_10885	125.225	0.250138	0.236205	1.05899	0.289606	0.986691	hypothetical protein
OG1RF_10930	6832.76	0.129882	0.122658	1.05889	0.289648	0.986691	putative carboxypeptidase Taq
OG1RF_t10045	180.086	-0.253515	0.240216	-1.05536	0.291259	0.986691	tRNA-Gln
OG1RF_11468	6388.72	-0.0899811	0.0851624	-1.05658	0.290702	0.986691	phosphate ABC superfamily ATP binding cassette transporter, membrane protein
OG1RF_11497	59.9381	-0.279345	0.264583	-1.05579	0.291062	0.986691	phosphoribosylaminoimidazole-succinocarboxamide synthetase
OG1RF_11555	42.9343	0.339832	0.319661	1.0631	0.287736	0.986691	galactose-6-phosphate isomerase LacB subunit
OG1RF_11732	16746.1	-0.0885012	0.0832271	-1.06337	0.287614	0.986691	dTDP glucose 4,6-dehydratase
OG1RF_11923	1833.7	0.0957045	0.0904336	1.05828	0.289926	0.986691	hypothetical protein
OG1RF_11985	24087.1	-0.125778	0.118095	-1.06506	0.286848	0.986691	ATP synthase F1 sector epsilon subunit
OG1RF_11988	76728.8	-0.103443	0.0977102	-1.05867	0.289749	0.986691	ATP synthase F1 sector alpha subunit
OG1RF_12044	23336.6	0.122203	0.115177	1.061	0.288688	0.986691	oligoendopeptidase F
OG1RF_12370	1975.47	0.273613	0.258776	1.05733	0.290359	0.986691	ABC superfamily ATP binding cassette transporter, ABC protein
OG1RF_12506	279.189	-0.191393	0.179982	-1.0634	0.287601	0.986691	cell wall surface anchor family protein
OG1RF_10859	173.175	0.326648	0.310002	1.0537	0.292022	0.986742	Y family DNA-directed DNA polymerase
OG1RF_12348	1951.39	0.217098	0.205899	1.05439	0.291704	0.986742	GNAT family acetyltransferase
OG1RF_10284	3725.68	0.121025	0.114953	1.05282	0.292422	0.986832	hypothetical protein
OG1RF_10158	31705.2	-0.240832	0.230116	-1.04657	0.295299	0.988585	50S ribosomal protein L16
OG1RF_10373	410.302	-0.170626	0.163119	-1.04602	0.295551	0.988585	L-lactate dehydrogenase
OG1RF_10709	4147.2	0.114875	0.109337	1.05065	0.29342	0.988585	MagZ family protein
OG1RF_10863	671.654	0.205757	0.196788	1.04558	0.295756	0.988585	universal stress protein
OG1RF_10937	206.95	0.346195	0.331345	1.04482	0.296107	0.988585	PTS family oligomeric beta-glucoside porter component IIC
OG1RF_11123	8.4584	0.520967	0.497772	1.0466	0.295285	0.988585	hypothetical protein
OG1RF_11325	580.974	0.144798	0.138224	1.04756	0.294843	0.988585	integral membrane protein
OG1RF_11605	1398.13	0.115526	0.11018	1.04852	0.294397	0.988585	hypothetical protein
OG1RF_11749	11025.8	0.12208	0.116893	1.04437	0.296313	0.988585	hypothetical protein
OG1RF_10376	692.972	0.251764	0.24264	1.0376	0.299455	0.990897	LysR family transcriptional regulator
OG1RF_10572	4598.37	0.0747344	0.0717602	1.04145	0.297669	0.990897	hypothetical protein
OG1RF_10745	434.896	0.295552	0.284719	1.03805	0.299247	0.990897	PTS family porter, enzyme I
OG1RF_10746	231.888	0.410602	0.394645	1.04043	0.298139	0.990897	PTS family lactose/cellobiose porter component IIC
OG1RF_11028	2043.53	-0.13866	0.133188	-1.04109	0.297835	0.990897	haloacid dehalogenase family hydrolase
OG1RF_11294	3119.75	0.212711	0.205494	1.03512	0.300611	0.990897	ABC superfamily ATP binding cassette transporter, ABC protein
OG1RF_11711	7783.1	-0.11846	0.114384	-1.03563	0.300374	0.990897	CDP-glycerol:poly(glycerophosphate) glycerophosphotransferase
OG1RF_12039	3811.55	-0.102756	0.0992454	-1.03538	0.300493	0.990897	23S rRNA pseudouridylate synthase RluD
OG1RF_12311	3979.17	-0.0721235	0.0696979	-1.0348	0.300761	0.990897	peptide ABC superfamily ATP binding cassette transporter, binding protein
OG1RF_12522	424.569	0.156333	0.150947	1.03568	0.30035	0.990897	hypothetical protein
OG1RF_10507	1158.59	0.0952699	0.0926512	1.02826	0.303826	0.992669	membrane protein
OG1RF_10687	1621	0.0615833	0.0597623	1.03047	0.302789	0.992669	AraC family transcriptional regulator
OG1RF_t10042	741.97	-0.289223	0.281536	-1.02731	0.304276	0.992669	tRNA-Leu
OG1RF_11006	17.4639	-0.503973	0.488514	-1.03165	0.302238	0.992669	hypothetical protein
OG1RF_11120	20.8571	0.360177	0.350366	1.028	0.303949	0.992669	hypothetical protein
OG1RF_11346	1888.54	-0.165237	0.160614	-1.02878	0.303582	0.992669	sensor histidine kinase
OG1RF_11563	43.7485	-0.353756	0.34518	-1.02484	0.305437	0.992669	polysaccharide deacetylase
OG1RF_11573	14613.7	-0.127278	0.124118	-1.02546	0.305146	0.992669	UDP-N-acetylmuramate--L-alanine ligase
OG1RF_12006	10907.8	0.164327	0.160194	1.0258	0.304986	0.992669	chaperonin GroEL
OG1RF_12465	305.179	0.190379	0.185449	1.02658	0.304617	0.992669	metal ion ABC superfamily ATP binding cassette transporter, membrane protein
OG1RF_12517	433.952	0.254498	0.248151	1.02558	0.305092	0.992669	2-amino-4-hydroxy-6- hydroxymethyldihydropteridine diphosphokinase
OG1RF_10156	27358.8	-0.230749	0.22704	-1.01634	0.309468	0.99452	50S ribosomal protein L22
OG1RF_10171	81966.9	-0.159642	0.156235	-1.02181	0.306872	0.99452	preprotein translocase subunit SecY
OG1RF_10370	10038.5	0.135902	0.133477	1.01817	0.308599	0.99452	hypothetical protein
OG1RF_10878	173.45	0.237453	0.233885	1.01525	0.309986	0.99452	collagen adhesin protein
OG1RF_10929	5097.29	0.138959	0.137242	1.01251	0.311295	0.99452	site-specific DNA-methyltransferase
OG1RF_10983	22762	0.18972	0.187242	1.01323	0.310949	0.99452	NADH peroxidase
OG1RF_11213	6878.19	-0.204373	0.201903	-1.01223	0.311427	0.99452	ATP synthase F1 sector alpha subunit
OG1RF_11235	5.9422	-0.515252	0.505819	-1.01865	0.30837	0.99452	PTS family porter component IIA
OG1RF_11378	15.5922	0.462678	0.45543	1.01592	0.30967	0.99452	hypothetical protein
OG1RF_11450	22352.4	-0.067536	0.0664826	-1.01585	0.309703	0.99452	penicillin-binding protein 1B
OG1RF_11661	6057.42	-0.111005	0.109802	-1.01096	0.312036	0.99452	1,4-dihydroxy-2-naphthoate octaprenyltransferase
OG1RF_11789	463.17	0.266105	0.262988	1.01185	0.311609	0.99452	DNA binding protein
OG1RF_12324	1242.9	0.0861633	0.0852038	1.01126	0.311891	0.99452	PTT family thiamin transporter
OG1RF_12441	7476.37	-0.138692	0.135869	-1.02078	0.307361	0.99452	hypothetical protein
OG1RF_12502	1193	0.0947169	0.0934042	1.01405	0.310557	0.99452	hypothetical protein
OG1RF_12516	854.851	0.227786	0.225299	1.01104	0.311998	0.99452	GTP cyclohydrolase I
OG1RF_11859	243.812	0.217615	0.215624	1.00923	0.312864	0.994756	PadR family transcriptional regulator
OG1RF_11922	2939.18	0.08614	0.0853284	1.00951	0.31273	0.994756	M protein trans-acting positive regulator
OG1RF_10002	19143.9	-0.0982258	0.104273	-0.942009	0.346188	0.995524	DNA-directed DNA polymerase III beta subunit
OG1RF_10004	16469.8	0.224742	0.252209	0.891095	0.372878	0.995524	recombination protein F
OG1RF_10005	17985.3	0.039558	0.0800543	0.494139	0.621208	0.995524	DNA topoisomerase (ATP-hydrolyzing) subunit B
OG1RF_10011	2192.85	0.145342	0.162565	0.894053	0.371294	0.995524	50S ribosomal protein L9
OG1RF_10012	5808.86	0.0695181	0.0947564	0.733651	0.463161	0.995524	replicative DNA helicase DnaB
OG1RF_10013	6959.95	0.12851	0.22199	0.578902	0.562655	0.995524	adenylosuccinate synthase
OG1RF_10015	1312.65	0.0899292	0.212227	0.423741	0.671755	0.995524	hypothetical protein
OG1RF_10016	25973.5	0.15815	0.236987	0.667335	0.504558	0.995524	ABC superfamily ATP binding cassette transporter, ABC protein
OG1RF_10017	6523.79	0.125801	0.193345	0.650657	0.515268	0.995524	transcriptional regulatory protein LevR
OG1RF_10018	40359.3	-0.200605	0.354245	-0.566288	0.571198	0.995524	PTS family mannose/fructose/sorbose porter component IIB
OG1RF_10019	85558	-0.284328	0.377788	-0.752613	0.451683	0.995524	PTS family mannose porter, IIAB component
OG1RF_10020	42467.6	-0.385137	0.395616	-0.973511	0.330299	0.995524	PTS family mannose/fructose/sorbose porter component IIC
OG1RF_10021	65478.6	-0.346683	0.391289	-0.886003	0.375616	0.995524	PTS family mannose/fructose/sorbose porter component IID
OG1RF_10022	5597.81	-0.187769	0.306856	-0.611915	0.540594	0.995524	hypothetical protein
OG1RF_10023	12911.5	0.0934607	0.224633	0.416059	0.677367	0.995524	hypothetical protein
OG1RF_10026	8.07521	0.43106	0.501669	0.859252	0.390201	0.995524	PTS family maltose and glucose porter, IIABC component
OG1RF_10028	1543.85	0.0602915	0.124748	0.483308	0.628877	0.995524	endoribonuclease L-PSP
OG1RF_10030	24.1114	0.3022	0.329444	0.917304	0.358983	0.995524	ABC superfamily ATP binding cassette transporter permease subunit
OG1RF_10032	18.7491	-0.11279	0.35147	-0.320908	0.74828	0.995524	hypothetical protein
OG1RF_10035	1599.37	0.0514288	0.100254	0.512987	0.607961	0.995524	putative transcriptional regulator
OG1RF_10037	1361.84	0.112061	0.191208	0.586069	0.557829	0.995524	glutamate 5-kinase
OG1RF_10038	1001.59	0.143401	0.191232	0.749879	0.453328	0.995524	dUTP diphosphatase
OG1RF_10043	2294.34	-0.0551206	0.161272	-0.341786	0.732512	0.995524	serine O-acetyltransferase
OG1RF_10044	7355.71	0.0860805	0.139085	0.618908	0.535977	0.995524	cysteine--tRNA ligase
OG1RF_10045	2391.99	0.0441688	0.133096	0.331857	0.739997	0.995524	cysteine--tRNA ligase
OG1RF_10046	7110.4	0.0519535	0.11428	0.454617	0.649385	0.995524	RNA methyltransferase
OG1RF_10048	234.125	-0.166857	0.183883	-0.907407	0.364191	0.995524	ECF family DNA directed RNA polymerase sigma subunit
OG1RF_10050	1241.29	0.0978073	0.196415	0.497962	0.618511	0.995524	4-diphosphocytidyl-2-C-methyl-D-erythritol kinase
OG1RF_10051	823.098	0.221235	0.309854	0.713998	0.475228	0.995524	metal ABC superfamily ATP binding cassette transporter, binding protein
OG1RF_10053	627.507	0.0950397	0.239661	0.396559	0.691693	0.995524	metal cation ABC superfamily ATP binding cassette transporter, membrane protein
OG1RF_10054	3784.42	-0.0626289	0.134835	-0.464485	0.642301	0.995524	purine operon repressor
OG1RF_10055	9339.84	-0.0772571	0.128228	-0.602497	0.546843	0.995524	UDP-N-acetylglucosamine diphosphorylase
OG1RF_10056	1413.75	-0.0973235	0.122844	-0.792253	0.428213	0.995524	5'-nucleotidase
OG1RF_10057	68.6937	0.0975779	0.255312	0.382192	0.702319	0.995524	oligopeptide ABC superfamily ATP binding cassette transporter, binding protein
OG1RF_10058	22.908	-0.248929	0.309862	-0.803354	0.42177	0.995524	protein of hypothetical function DUF896
OG1RF_10061	3513.34	0.0347547	0.0805193	0.431632	0.666009	0.995524	crossover junction ATP-dependent DNA helicase RuvB
OG1RF_10066	1167.34	0.190471	0.244182	0.780037	0.435369	0.995524	crp/Fnr family transcriptional regulator
OG1RF_10067	122.595	0.190177	0.276554	0.687667	0.491662	0.995524	hypothetical protein
OG1RF_10070	675.326	0.108974	0.26184	0.416183	0.677276	0.995524	hypothetical protein
OG1RF_10071	1904.4	0.124075	0.274677	0.451713	0.651476	0.995524	stress response regulator Gls24
OG1RF_10072	1544.81	0.255519	0.274827	0.929744	0.352504	0.995524	stress response regulator Gls24
OG1RF_10073	719.348	0.217202	0.330475	0.657243	0.511024	0.995524	transglycosylase associated protein
OG1RF_10075	31.1772	0.18528	0.353398	0.524282	0.600083	0.995524	hypothetical protein
OG1RF_10077	30.4304	0.145735	0.297674	0.489577	0.624433	0.995524	ATP synthase F0 sector subunit B
OG1RF_10078	31.1382	0.184308	0.301979	0.610334	0.54164	0.995524	hypothetical protein
OG1RF_10081	3391.5	-0.187287	0.384035	-0.487682	0.625775	0.995524	DNA-binding protein
OG1RF_10086	19003.2	0.0744933	0.0844516	0.882082	0.377733	0.995524	M protein trans-acting positive regulator
OG1RF_10087	5.38236	0.448185	0.466197	0.961364	0.336369	0.995524	hypothetical protein
OG1RF_10088	180.663	0.0685597	0.177687	0.385844	0.699612	0.995524	cell wall surface anchor family protein
OG1RF_10089	3512.28	-0.139754	0.20941	-0.66737	0.504536	0.995524	formate/nitrite transporter
OG1RF_10091	4544.44	0.0719	0.145978	0.492541	0.622337	0.995524	hypothetical protein
OG1RF_10092	18223.9	0.152148	0.318218	0.478124	0.632562	0.995524	perfringolysin O regulator protein
OG1RF_10093	8961.35	0.189132	0.32344	0.584751	0.558715	0.995524	L-serine dehydratase, iron-sulfur-dependent, beta subunit
OG1RF_10094	9846.29	0.133253	0.324737	0.410342	0.681555	0.995524	L-serine dehydratase, iron-sulfur-dependent, alpha subunit
OG1RF_10096	3368.91	0.0485905	0.109921	0.442048	0.658455	0.995524	alpha/beta hydrolase fold family hydrolase
OG1RF_10097	4384.14	0.11609	0.193253	0.600713	0.548031	0.995524	ArgR family transcriptional regulator
OG1RF_10099	4818.82	-0.192378	0.504331	-0.381451	0.702868	0.995524	arginine deiminase
OG1RF_10100	3868.61	-0.237838	0.50036	-0.475333	0.63455	0.995524	ornithine carbamoyltransferase
OG1RF_10101	1949.54	-0.339882	0.507147	-0.670185	0.50274	0.995524	carbamate kinase
OG1RF_10102	969.108	-0.326859	0.505247	-0.646928	0.517678	0.995524	global nitrogen regulator NtcA
OG1RF_10103	856.152	-0.271448	0.480123	-0.565372	0.571821	0.995524	UIT3 family protein
OG1RF_10106	232.037	0.0799995	0.204553	0.391095	0.695727	0.995524	oxidoreductase
OG1RF_10111	158.286	0.0722106	0.158832	0.454634	0.649372	0.995524	ornithine cyclodeaminase/mu-crystallin family protein
OG1RF_10113	806.166	-0.114157	0.142862	-0.799068	0.424251	0.995524	cob(I)yrinic acid a,c-diamide adenosyltransferase
OG1RF_10114	348.708	0.100021	0.249002	0.401688	0.687914	0.995524	hypothetical protein
OG1RF_10115	66437.1	0.0776187	0.159987	0.485157	0.627565	0.995524	GMP synthase (glutamine-hydrolyzing)
OG1RF_10116	10891.8	-0.0304406	0.0921541	-0.330323	0.741156	0.995524	pantothenate kinase
OG1RF_10118	3465.95	0.0366475	0.110839	0.330636	0.740919	0.995524	methyltransferase domain protein
OG1RF_10123	216.652	-0.0666318	0.144214	-0.462036	0.644056	0.995524	cytidine deaminase
OG1RF_10126	6321.57	0.0860521	0.115003	0.748262	0.454302	0.995524	ABC superfamily ATP binding cassette transporter, ABC protein
OG1RF_10128	747.082	-0.0696439	0.209546	-0.332357	0.73962	0.995524	ABC superfamily, ATP binding cassette transporter, membrane protein
OG1RF_10132	21.0873	-0.169225	0.387447	-0.436769	0.662279	0.995524	hypothetical protein
OG1RF_10135	8840.29	0.0636801	0.130769	0.486968	0.626281	0.995524	purine nucleoside phosphorylase
OG1RF_10139	98.9143	-0.117581	0.304314	-0.38638	0.699215	0.995524	iron ABC superfamily ATP binding cassette transporter, membrane protein
OG1RF_10149	4901.08	-0.143886	0.206551	-0.696614	0.486044	0.995524	cyclopropane-fatty-acyl-phospholipid synthase
OG1RF_10150	15172.1	-0.138014	0.255665	-0.539824	0.589318	0.995524	30S ribosomal protein S10
OG1RF_10151	27768.8	-0.167457	0.236235	-0.708858	0.478413	0.995524	50S ribosomal protein L3
OG1RF_10152	30636.6	-0.197667	0.216317	-0.913786	0.360829	0.995524	ribosomal protein L4/L1 family protein
OG1RF_10153	17720.1	-0.210475	0.224206	-0.938757	0.347855	0.995524	50S ribosomal protein L23
OG1RF_10155	19625.7	-0.213254	0.217753	-0.979338	0.327413	0.995524	30S ribosomal protein S19
OG1RF_10157	41279.9	-0.200813	0.237131	-0.846846	0.397081	0.995524	30S ribosomal protein S3
OG1RF_10159	14171.3	-0.180291	0.218793	-0.824023	0.409927	0.995524	50S ribosomal protein L29
OG1RF_10168	4196.08	-0.135229	0.275296	-0.491213	0.623276	0.995524	30S ribosomal protein S5
OG1RF_10169	2980.89	-0.114184	0.220934	-0.516825	0.605278	0.995524	50S ribosomal protein L30
OG1RF_10170	15213	-0.135013	0.162885	-0.828888	0.407168	0.995524	50S ribosomal protein L15
OG1RF_10181	1536.65	0.0599552	0.161088	0.37219	0.709751	0.995524	M20D family peptidase
OG1RF_10182	3756.94	0.0509626	0.0736707	0.691763	0.489086	0.995524	ABC superfamily ATP binding cassette transporter, ABC protein
OG1RF_10185	7148.45	-0.0620398	0.081538	-0.76087	0.446735	0.995524	tRNA-pseudouridine synthase I
OG1RF_10187	10808	0.0911747	0.119769	0.761256	0.446504	0.995524	LIVCS family branched chain amino acid:cation symporter
OG1RF_10188	116.981	0.115035	0.161802	0.710962	0.477108	0.995524	GNAT family acetyltransferase
OG1RF_10189	172.216	0.0902485	0.221021	0.408324	0.683035	0.995524	decarboxylase
OG1RF_10192	12811.9	-0.0771363	0.184007	-0.419202	0.675068	0.995524	hypothetical protein
OG1RF_10197	26362.6	0.0807868	0.104497	0.773101	0.439463	0.995524	N-acetylmuramoyl-L-alanine amidase
OG1RF_10200	1003.62	-0.076237	0.154802	-0.492481	0.622379	0.995524	aminoacyl-tRNA hydrolase
OG1RF_10205	3131.65	0.0563144	0.170999	0.329326	0.741909	0.995524	septum formation initiator protein
OG1RF_10211	4432.07	0.130592	0.17583	0.742717	0.457653	0.995524	tRNA-dihydrouridine synthase
OG1RF_10212	28502.5	-0.0566612	0.0746071	-0.759461	0.447577	0.995524	lysine--tRNA ligase
OG1RF_t10003	750.06	-0.135893	0.31886	-0.426183	0.669975	0.995524	tRNA-Leu
OG1RF_t10004	1156.93	-0.169244	0.304756	-0.555342	0.578661	0.995524	tRNA-Thr
OG1RF_t10005	1302.75	-0.246532	0.284533	-0.866445	0.386246	0.995524	tRNA-Gly
OG1RF_t10006	1833.33	-0.152819	0.27244	-0.560928	0.574847	0.995524	tRNA-Leu
OG1RF_t10007	1463.94	-0.104835	0.272959	-0.38407	0.700927	0.995524	tRNA-Arg
OG1RF_t10008	1167.36	-0.0993009	0.272541	-0.364352	0.715595	0.995524	tRNA-Pro
OG1RF_t10009	631.607	-0.246717	0.262989	-0.938126	0.34818	0.995524	tRNA-Ala
OG1RF_t10010	864.56	-0.249679	0.288636	-0.865032	0.387021	0.995524	tRNA-Met
OG1RF_t10011	3977.18	-0.163045	0.28739	-0.567332	0.570489	0.995524	tRNA-Met
OG1RF_t10012	6004.99	-0.169895	0.281815	-0.60286	0.546602	0.995524	tRNA-Ser
OG1RF_t10018	1808.62	-0.149329	0.268244	-0.556693	0.577737	0.995524	tRNA-Ser
OG1RF_t10019	1374.77	-0.200212	0.261344	-0.766088	0.443624	0.995524	tRNA-Met
OG1RF_t10021	630.463	-0.256464	0.267618	-0.958318	0.337903	0.995524	tRNA-Phe
OG1RF_t10024	679.496	-0.23791	0.284663	-0.835762	0.403289	0.995524	tRNA-Ser
OG1RF_10213	300.256	0.308196	0.397726	0.774897	0.438401	0.995524	transcription antiterminator LicT
OG1RF_10214	574.124	0.298014	0.423197	0.704198	0.48131	0.995524	phosphotransferase system (PTS) beta-glucoside-specific enzyme IIBCA component
OG1RF_10216	48.7904	-0.163975	0.374639	-0.437688	0.661612	0.995524	6-phospho-beta-glucosidase
OG1RF_10217	76.5151	0.117059	0.247	0.47392	0.635557	0.995524	phosphoglycerate mutase
OG1RF_10218	1188.89	0.0845498	0.0955431	0.884939	0.376189	0.995524	thioesterase
OG1RF_10223	2799.93	-0.108804	0.138548	-0.785313	0.43227	0.995524	CDF family cation diffusion facilitator
OG1RF_10226	9545.18	-0.129794	0.153857	-0.843598	0.398894	0.995524	3-oxoacyl-(acyl-carrier-protein) synthase II
OG1RF_10228	3898.23	0.0708662	0.19732	0.359144	0.719487	0.995524	dihydroorotate oxidase
OG1RF_10229	871.178	-0.101585	0.208964	-0.486136	0.626871	0.995524	fibronectin-binding protein
OG1RF_10235	73.193	-0.0784165	0.22942	-0.341804	0.732499	0.995524	PTS family lactose-N,N'-diacetylchitobiose-beta-glucoside (lac) porter component IIBC
OG1RF_10236	843.889	0.131577	0.148012	0.888962	0.374023	0.995524	RpiR family transcriptional regulator
OG1RF_10239	530.718	-0.15124	0.164132	-0.921454	0.356814	0.995524	periplasmic nitrate reductase NapA
OG1RF_10243	2726.17	-0.0441548	0.103446	-0.42684	0.669496	0.995524	hypothetical protein
OG1RF_10244	551.211	0.0568819	0.130366	0.436324	0.662602	0.995524	GntR family transcriptional regulator
OG1RF_10246	793.362	-0.12372	0.144247	-0.857694	0.391062	0.995524	flavin reductase domain protein, FMN-binding protein
OG1RF_10249	12.1191	-0.292802	0.393624	-0.743861	0.456961	0.995524	quaternary ammonium compound-resistance protein SugE
OG1RF_10251	83.394	0.211909	0.30511	0.694531	0.487349	0.995524	chitin-binding protein/carbohydrate-binding protein
OG1RF_10252	5747.93	0.0412369	0.0886897	0.464957	0.641962	0.995524	acyl-ACP family thioesterase
OG1RF_10263	77.1393	0.108586	0.194921	0.557079	0.577474	0.995524	S-layer protein
OG1RF_10265	275.682	0.287529	0.287559	0.999894	0.317362	0.995524	ankyrin repeat family protein
OG1RF_10266	1455.32	0.0866614	0.152432	0.568526	0.569678	0.995524	amidohydrolase
OG1RF_10267	2041.87	0.103777	0.127958	0.811025	0.417351	0.995524	death-on-curing family protein
OG1RF_10269	1709.95	-0.0928782	0.230325	-0.403248	0.686766	0.995524	hypothetical protein
OG1RF_10270	3972.82	0.0750171	0.168934	0.444063	0.656997	0.995524	hypothetical protein
OG1RF_10271	178.717	-0.177108	0.328898	-0.538491	0.590238	0.995524	hypothetical protein
OG1RF_10272	51.6115	-0.213387	0.305449	-0.698602	0.484801	0.995524	hypothetical protein
OG1RF_10273	69.0628	-0.0849875	0.240296	-0.353678	0.72358	0.995524	major facilitator family transporter
OG1RF_10276	98.2497	0.110503	0.213593	0.517355	0.604908	0.995524	ureidoglycolate dehydrogenase
OG1RF_10278	157.481	0.0700446	0.155315	0.450983	0.652002	0.995524	N-isopropylammelide isopropylaminohydrolase
OG1RF_10283	14779.9	0.0891178	0.104898	0.849566	0.395566	0.995524	hypothetical protein
OG1RF_10288	5848.14	-0.136418	0.318656	-0.428103	0.668576	0.995524	Na+/H+ antiporter NhaC
OG1RF_10301	3405.53	0.107789	0.215945	0.499151	0.617673	0.995524	efflux transporter
OG1RF_10302	2400.14	-0.0868888	0.165936	-0.523627	0.600538	0.995524	ABC superfamily ATP binding cassette transporter, ABC protein
OG1RF_10303	3858.6	-0.0850901	0.117931	-0.721526	0.470586	0.995524	ABC superfamily ATP binding cassette transporter, membrane protein
OG1RF_10304	104.491	0.17788	0.302666	0.587713	0.556725	0.995524	adenylosuccinate synthetase
OG1RF_10305	1157.21	-0.103067	0.170457	-0.60465	0.545411	0.995524	hypothetical protein
OG1RF_10312	75.6954	0.286134	0.350786	0.815695	0.414675	0.995524	4-deoxy-L-threo-5-hexosulose-uronate ketol-isomerase
OG1RF_10317	46.0788	-0.236613	0.35589	-0.664849	0.506147	0.995524	TRAP-T family tripartite ATP-independent periplasmic transporter, membrane protein
OG1RF_10318	182.298	0.448058	0.463773	0.966113	0.333988	0.995524	AraC family transcriptional regulator
OG1RF_10319	25.8516	-0.107525	0.334044	-0.321888	0.747537	0.995524	rhamnulokinase
OG1RF_10320	23.7761	0.151719	0.359729	0.421759	0.673201	0.995524	L-rhamnose isomerase
OG1RF_10322	8.83046	0.209022	0.428018	0.488348	0.625303	0.995524	L-rhamnose 1-epimerase
OG1RF_10327	0.652129	0.414272	0.433958	0.954637	0.339761	0.995524	hypothetical protein
OG1RF_10331	6535.12	-0.124163	0.147825	-0.839933	0.400946	0.995524	acyl-CoA synthetase
OG1RF_10332	5712	-0.154174	0.201473	-0.765237	0.444131	0.995524	putative isochorismate synthase
OG1RF_10338	12125.2	0.0772715	0.117061	0.660095	0.509193	0.995524	organic hydroperoxide resistance protein
OG1RF_10339	812.601	-0.183638	0.216956	-0.84643	0.397313	0.995524	hypothetical protein
OG1RF_10340	17.9857	0.341141	0.468533	0.728104	0.46655	0.995524	PTS family mannose/fructose/sorbose porter component IIC
OG1RF_10342	194.226	0.0661552	0.163153	0.40548	0.685125	0.995524	PTS family mannose/fructose/sorbose porter, IIB component
OG1RF_10343	437.891	0.117874	0.129966	0.906961	0.364428	0.995524	RpiR family transcriptional regulator
OG1RF_10344	309.823	-0.0707697	0.202406	-0.349643	0.726607	0.995524	N-acetylmuramic acid 6-phosphate etherase
OG1RF_10345	203.076	-0.10832	0.337653	-0.320804	0.748359	0.995524	beta-lactamase
OG1RF_10347	3951.36	0.0870594	0.144216	0.603672	0.546062	0.995524	hypothetical protein
OG1RF_10350	20548.5	-0.0825599	0.104141	-0.792769	0.427912	0.995524	transcriptional regulator
OG1RF_10351	1099.9	0.131743	0.15017	0.877293	0.380328	0.995524	glucosamine-6-phosphate deaminase
OG1RF_10352	438.33	-0.0891161	0.165127	-0.539681	0.589417	0.995524	MgtC family magnesium (Mg2+) transporter
OG1RF_10355	10063.2	0.106166	0.122688	0.865329	0.386858	0.995524	ribonucleotide-diphosphate reductase subunit beta
OG1RF_10357	3261.45	0.0372843	0.0896789	0.415753	0.67759	0.995524	ribonucleotide-diphosphate reductase subunit gamma
OG1RF_10359	79.8298	0.244401	0.283625	0.861706	0.38885	0.995524	ferrous iron transport protein A
OG1RF_10360	624.669	-0.0864123	0.268905	-0.321348	0.747946	0.995524	FeoB family ferrous iron (Fe2+) uptake protein
OG1RF_t10026	79.4947	-0.111658	0.251786	-0.443463	0.657431	0.995524	tRNA-Lys
OG1RF_10362	1205.35	0.0420705	0.0982591	0.428158	0.668536	0.995524	aldo/keto reductase family protein
OG1RF_10374	208.371	0.0790194	0.159447	0.495585	0.620187	0.995524	hypothetical protein
OG1RF_10379	588.893	0.143459	0.176766	0.811576	0.417035	0.995524	phage integrase family site-specific recombinase
OG1RF_10380	137.945	-0.134558	0.205106	-0.656042	0.511797	0.995524	nitroreductase
OG1RF_10393	688.682	0.066108	0.179962	0.367345	0.713362	0.995524	VanZ like family protein
OG1RF_10394	569.523	0.172637	0.184591	0.935242	0.349664	0.995524	glucose-1-phosphate adenylyl transferase
OG1RF_10395	146.303	-0.109147	0.323383	-0.337515	0.735728	0.995524	C_GCAxxG_C_C family protein
OG1RF_10396	2914.54	0.126967	0.151597	0.837533	0.402293	0.995524	hypothetical protein
OG1RF_10400	21384.2	-0.0382229	0.0641553	-0.595786	0.551318	0.995524	polysaccharide biosynthesis family protein
OG1RF_10401	3217.23	0.0240162	0.0714885	0.335945	0.736912	0.995524	ribosomal small subunit pseudouridine synthase A
OG1RF_10402	12703.5	-0.0677015	0.0735238	-0.920811	0.357149	0.995524	dipeptidase PepV
OG1RF_10406	133.823	-0.237645	0.429284	-0.553584	0.579864	0.995524	CRISPR-associated protein cas2
OG1RF_10408	35.4678	-0.234756	0.402829	-0.582767	0.56005	0.995524	hypothetical protein
OG1RF_10410	613.609	0.0890638	0.174492	0.510419	0.609758	0.995524	putative acetyltransferase
OG1RF_10412	1394.78	0.0591818	0.140512	0.421185	0.67362	0.995524	ABC superfamily ATP binding cassette transporter, membrane protein
OG1RF_10414	776.616	-0.136869	0.261419	-0.523561	0.600584	0.995524	phosphomannomutase
OG1RF_10420	2817.68	0.0438556	0.111646	0.392811	0.694459	0.995524	DNA repair exonuclease
OG1RF_10422	2065.51	0.0572386	0.0972823	0.588376	0.55628	0.995524	CMP-binding-factor 1
OG1RF_10423	67166.1	0.0336177	0.0982285	0.34224	0.732171	0.995524	peptidyl-prolyl cis-trans isomerase
OG1RF_10430	419.294	-0.0679387	0.117941	-0.576041	0.564588	0.995524	RpiR family phosphosugar-binding transcriptional regulator
OG1RF_10433	28.1993	-0.251473	0.500194	-0.502751	0.615139	0.995524	PTS family fructose/mannitol (fru) porter component IIA
OG1RF_10435	23797.7	-0.0580979	0.108918	-0.53341	0.59375	0.995524	hypothetical protein
OG1RF_10437	8058.43	-0.0648733	0.0823793	-0.787495	0.430992	0.995524	putative permease
OG1RF_10446	361.621	-0.062501	0.165904	-0.37673	0.706375	0.995524	hypothetical protein
OG1RF_10450	54.0854	-0.260962	0.439308	-0.59403	0.552492	0.995524	WxL domain surface protein
OG1RF_10452	82927.1	-0.0444891	0.0939386	-0.473598	0.635786	0.995524	trigger factor
OG1RF_10461	3619.87	0.0568154	0.105519	0.538437	0.590275	0.995524	glutamyl-tRNA(Gln) amidotransferase subunit C
OG1RF_10462	25439.3	-0.0490764	0.0664701	-0.738323	0.460318	0.995524	glutamyl-tRNA(Gln) amidotransferase subunit A
OG1RF_10464	15526.9	-0.0696004	0.10916	-0.6376	0.523734	0.995524	lipid kinase YegS
OG1RF_10466	969.95	0.0901543	0.225104	0.400501	0.688788	0.995524	30S ribosomal protein S9
OG1RF_10471	18.25	-0.215334	0.377662	-0.570177	0.568558	0.995524	agmatine deiminase
OG1RF_10474	77.5816	-0.252406	0.287068	-0.879255	0.379263	0.995524	NMN family nicotinamide monnucleotide uptake permease
OG1RF_10478	472.518	-0.180834	0.204116	-0.88594	0.37565	0.995524	hypothetical protein
OG1RF_10479	87796.8	-0.0488975	0.11964	-0.408705	0.682756	0.995524	sodium/dicarboxylate symporter family protein
OG1RF_10480	1806.12	-0.106053	0.125173	-0.847252	0.396854	0.995524	lactoylglutathione lyase
OG1RF_10483	4386.11	0.122738	0.157038	0.781583	0.43446	0.995524	rhodanese family protein
OG1RF_10484	29.4272	-0.151121	0.340391	-0.443964	0.657069	0.995524	hypothetical protein
OG1RF_10486	760.835	0.158249	0.176705	0.895555	0.370491	0.995524	WxL domain surface protein
OG1RF_10488	3461.22	0.141064	0.153053	0.921672	0.3567	0.995524	WxL domain surface protein
OG1RF_10489	1676.28	0.116235	0.139658	0.832278	0.405252	0.995524	WxL domain surface protein
OG1RF_10490	336.744	0.0777675	0.229379	0.339035	0.734583	0.995524	cell wall surface anchor family protein
OG1RF_10494	153.837	0.111563	0.229471	0.486174	0.626844	0.995524	SapB protein
OG1RF_10496	24018	0.124178	0.365126	0.340097	0.733783	0.995524	amino acid ABC superfamily ATP binding cassette transporter, binding/permease protein
OG1RF_10499	985.53	0.174977	0.308683	0.566852	0.570815	0.995524	hypothetical protein
OG1RF_10500	3679.58	-0.0672546	0.0864713	-0.777768	0.436706	0.995524	ATP-binding protein
OG1RF_10501	3103.52	-0.0805706	0.144118	-0.559058	0.576122	0.995524	protein of hypothetical function UPF0052 and CofD
OG1RF_10502	4379.21	-0.0574497	0.110153	-0.521545	0.601987	0.995524	protein of hypothetical function DUF199
OG1RF_10508	444.332	0.0964968	0.13524	0.713524	0.475521	0.995524	von Willebrand factor domain LPTXG domain protein
OG1RF_10510	150.511	0.126875	0.205656	0.616927	0.537283	0.995524	hypothetical protein
OG1RF_10513	45445.1	-0.152836	0.160196	-0.954058	0.340054	0.995524	cold shock protein B
OG1RF_t10027	62.6692	0.208909	0.212387	0.983624	0.3253	0.995524	tRNA-Arg
OG1RF_10514	764.491	0.0733551	0.137778	0.532414	0.594439	0.995524	DNA-directed RNA polymerase sigma subunit RpoN
OG1RF_10520	428.515	0.0996777	0.129829	0.767761	0.442629	0.995524	TetR family transcriptional regulator
OG1RF_10525	4630.94	0.0849043	0.100006	0.848992	0.395886	0.995524	TetR family transcriptional regulator
OG1RF_10527	76.6293	0.209754	0.31224	0.671772	0.501729	0.995524	ABC superfamily ATP binding cassette transporter, ABC protein
OG1RF_10532	23509.6	0.0575942	0.128405	0.448537	0.653765	0.995524	hypothetical protein
OG1RF_10533	7643.67	-0.0963194	0.177712	-0.541996	0.587821	0.995524	cell wall lysis protein
OG1RF_10535	624.256	-0.125608	0.143434	-0.875717	0.381184	0.995524	hypothetical protein
OG1RF_10536	1135.51	0.0643637	0.181131	0.355343	0.722333	0.995524	hypothetical protein
OG1RF_10540	2786.04	0.0416939	0.108104	0.385685	0.69973	0.995524	oligopeptide ABC superfamily ATP binding cassette transporter, binding protein
OG1RF_10542	119.59	0.14074	0.251915	0.558679	0.576381	0.995524	hypothetical protein
OG1RF_10546	919.071	0.126457	0.150986	0.837542	0.402288	0.995524	GntR family transcriptional regulator
OG1RF_10549	7.57204	-0.250234	0.474624	-0.527225	0.598037	0.995524	PTS family mannose/fructose/sorbose porter component IID
OG1RF_10551	2423.76	0.0547165	0.115986	0.471748	0.637106	0.995524	hypothetical protein
OG1RF_10552	13981	0.191123	0.239613	0.797631	0.425085	0.995524	50S ribosomal protein L25
OG1RF_10554	5167.77	0.040721	0.114439	0.355833	0.721966	0.995524	HAD-superfamily hydrolase
OG1RF_10559	311.063	-0.285608	0.302753	-0.94337	0.345492	0.995524	BglG family transcriptional antiterminator
OG1RF_10560	45.0409	0.136495	0.340745	0.400578	0.688731	0.995524	PRD domain protein
OG1RF_10563	11.9033	-0.291507	0.49218	-0.592278	0.553665	0.995524	permease
OG1RF_10566	27.3964	-0.0980103	0.303189	-0.323264	0.746495	0.995524	hypothetical protein
OG1RF_10567	98.9976	-0.227933	0.252056	-0.904297	0.365838	0.995524	outer surface protein
OG1RF_10568	157.772	-0.0736328	0.180392	-0.408183	0.683139	0.995524	metal-dependent hydrolase
OG1RF_10569	126.878	-0.113531	0.189401	-0.599422	0.548892	0.995524	L-seryl-tRNA(Sec) selenium transferase
OG1RF_10570	48.4362	0.235851	0.320707	0.73541	0.46209	0.995524	4-hydroxy-2-oxoglutarate aldolase
OG1RF_10575	9686.35	-0.0614062	0.137716	-0.44589	0.655677	0.995524	exopolyphosphatase
OG1RF_10576	60680.3	-0.18546	0.220965	-0.839317	0.401291	0.995524	ATP-dependent RNA helicase DeaD
OG1RF_10579	8738.98	0.0365222	0.0919787	0.397072	0.691314	0.995524	alanine racemase
OG1RF_10580	2690.16	0.0447618	0.0704338	0.635516	0.525092	0.995524	PemK family transcriptional regulator
OG1RF_10584	56.6054	-0.189861	0.236101	-0.804154	0.421308	0.995524	signal peptidase I
OG1RF_10592	4829.47	0.110018	0.183567	0.599333	0.548951	0.995524	glycine/betaine/carnitine/choline ABC superfamily ATP binding cassette transporter, membrane protein
OG1RF_10594	3463.86	0.0834066	0.170092	0.490362	0.623878	0.995524	glycine/betaine/carnitine/choline ABC superfamily ATP binding cassette transporter, membrane protein
OG1RF_10596	611.176	-0.0726574	0.176831	-0.410887	0.681156	0.995524	hypothetical protein
OG1RF_10598	4815.11	0.10348	0.122383	0.845543	0.397808	0.995524	S-adenosylmethionine:tRNA ribosyltransferase-isomerase
OG1RF_10599	2156.5	0.140232	0.198409	0.706783	0.479702	0.995524	cro/CI family transcriptional regulator
OG1RF_10600	11144	0.0719433	0.153148	0.469763	0.638525	0.995524	putative calcium-transporting ATPase
OG1RF_10604	122.011	0.0715712	0.217377	0.329248	0.741968	0.995524	M protein trans-acting positive regulator
OG1RF_10607	3672.81	0.081894	0.126617	0.646787	0.51777	0.995524	DNA-formamidopyrimidine glycosylase
OG1RF_10608	2572.04	0.0383982	0.10604	0.36211	0.71727	0.995524	dephospho-CoA kinase
OG1RF_10610	18724.7	0.0506653	0.0586184	0.864325	0.387409	0.995524	replicative DNA helicase DnaB
OG1RF_10612	1866.26	0.104797	0.108435	0.96645	0.333819	0.995524	hypothetical protein
OG1RF_10614	1209.68	-0.116635	0.121382	-0.960891	0.336607	0.995524	hypothetical protein
OG1RF_10615	1306	-0.09848	0.1175	-0.838124	0.401961	0.995524	group 2 glycosyl transferase
OG1RF_10616	2822.7	-0.0590754	0.10018	-0.589692	0.555397	0.995524	cellulose synthase catalytic subunit
OG1RF_10622	10.2424	-0.276044	0.399543	-0.690899	0.489629	0.995524	hypothetical protein
OG1RF_10624	3948.22	0.0740665	0.189191	0.391491	0.695434	0.995524	tRNA-guanine transglycosylase
OG1RF_10629	2826.87	-0.0862558	0.179951	-0.479331	0.631703	0.995524	phosphomevalonate kinase
OG1RF_10630	2702.28	-0.0980334	0.180303	-0.543715	0.586637	0.995524	diphosphomevalonate decarboxylase
OG1RF_10631	1535.83	0.0780002	0.171099	0.455876	0.648479	0.995524	mevalonate kinase
OG1RF_10633	724.872	0.196031	0.212205	0.92378	0.355601	0.995524	hypothetical protein
OG1RF_10634	6729.25	0.209608	0.326863	0.641273	0.521345	0.995524	oligopeptide ABC superfamily ATP binding cassette transporter, binding protein
OG1RF_10635	5870.62	-0.0427119	0.118413	-0.360703	0.718321	0.995524	hypothetical protein
OG1RF_10637	22055.5	0.0418178	0.116059	0.360314	0.718613	0.995524	oligopeptide ABC superfamily ATP binding cassette transporter, membrane protein
OG1RF_10639	21792.2	-0.0461527	0.084689	-0.544967	0.585776	0.995524	ABC superfamily ATP binding cassette transporter, ABC protein
OG1RF_10640	5080.18	0.0538302	0.144507	0.37251	0.709513	0.995524	transposase
OG1RF_10641	79977.1	-0.145857	0.161149	-0.905105	0.36541	0.995524	translation initiation factor IF3
OG1RF_10645	53.8104	0.256909	0.261122	0.983867	0.325181	0.995524	integral membrane protein
OG1RF_10647	2175.32	0.0546097	0.143099	0.381623	0.702741	0.995524	glutamate rich protein GrpB
OG1RF_10649	3488.76	-0.138243	0.241912	-0.571458	0.567689	0.995524	integral membrane protein
OG1RF_10655	4532.15	0.108033	0.273569	0.394904	0.692914	0.995524	glucose uptake protein
OG1RF_10656	2624.23	-0.0926671	0.145344	-0.637572	0.523753	0.995524	amino acid permease
OG1RF_10659	6275	0.159401	0.191292	0.833286	0.404683	0.995524	hypothetical protein
OG1RF_10661	2610.84	0.0620608	0.0782039	0.793577	0.427441	0.995524	TatD family hydrolase
OG1RF_10666	745.915	0.194119	0.223379	0.869014	0.38484	0.995524	methylglyoxal synthase
OG1RF_10669	2380.96	0.0661821	0.0916046	0.722477	0.470002	0.995524	ABC superfamily ATP binding cassette transporter, membrane protein
OG1RF_10670	460.174	0.171641	0.271057	0.633227	0.526585	0.995524	hypothetical protein
OG1RF_10672	2624.27	-0.133679	0.139564	-0.957834	0.338146	0.995524	GNAT family acetyltransferase
OG1RF_10673	1020.85	-0.0943025	0.131576	-0.716715	0.47355	0.995524	hypothetical protein
OG1RF_10674	3329.46	-0.0386636	0.119196	-0.324371	0.745657	0.995524	exopolyphosphatase
OG1RF_10676	16301.1	0.0570552	0.0907762	0.628526	0.529659	0.995524	phosphate acetyltransferase
OG1RF_10679	32.212	0.338868	0.346572	0.97777	0.328188	0.995524	hypothetical protein
OG1RF_10686	431.591	0.122488	0.150292	0.815002	0.415071	0.995524	putative pyrroline-5-carboxylate reductase
OG1RF_10688	688.147	0.0520394	0.0795478	0.65419	0.512989	0.995524	hypothetical protein
OG1RF_10689	1030.14	0.0740906	0.0897791	0.825255	0.409227	0.995524	MazG nucleotide pyrophosphohydrolase
OG1RF_10690	1656.44	-0.0332237	0.0959098	-0.346406	0.729037	0.995524	MerR family transcriptional regulator
OG1RF_10692	58.9702	-0.136388	0.230861	-0.590778	0.554669	0.995524	putative secreted protein
OG1RF_10693	21.8872	0.109163	0.271636	0.401873	0.687778	0.995524	hypothetical protein
OG1RF_10694	48.4269	0.089895	0.217187	0.413905	0.678943	0.995524	hypothetical protein
OG1RF_10696	33.7974	-0.178125	0.284448	-0.626212	0.531176	0.995524	putative secreted protein
OG1RF_t10028	10.2896	-0.177303	0.371783	-0.476899	0.633434	0.995524	tRNA-Arg
OG1RF_10703	31673	-0.135198	0.150086	-0.900807	0.367691	0.995524	50S ribosomal protein L21
OG1RF_10704	38467.1	-0.118566	0.153442	-0.772711	0.439694	0.995524	putative ribosomal protein
OG1RF_10707	1399.19	-0.0878372	0.132508	-0.662885	0.507405	0.995524	DNA repair exonuclease
OG1RF_10708	11600.8	0.0756059	0.0835271	0.905166	0.365377	0.995524	xaa-Pro dipeptidase
OG1RF_10711	16239.2	0.0656602	0.0890709	0.737167	0.461021	0.995524	transcription antitermination factor NusB
OG1RF_10715	1357.91	-0.14029	0.228873	-0.612957	0.539904	0.995524	geranyltranstransferase
OG1RF_10716	2401.91	-0.0984315	0.18177	-0.541515	0.588152	0.995524	hemolysin A
OG1RF_10718	3526.51	-0.0685529	0.119554	-0.573405	0.566371	0.995524	DNA repair protein RecN
OG1RF_10722	21156.5	-0.0374216	0.0645905	-0.579367	0.562342	0.995524	S-adenosyl-methyltransferase MraW
OG1RF_10723	11082.6	-0.065725	0.0725449	-0.90599	0.364941	0.995524	cell division protein
OG1RF_10724	23756.9	-0.0557352	0.0630361	-0.884178	0.3766	0.995524	penicillin-binding protein C
OG1RF_10727	3131.6	-0.0709322	0.216448	-0.32771	0.743131	0.995524	UDP-N-acetylglucosamine--N-acetylmuramyl- (pentapeptide) pyrophosphoryl-undecaprenol N-acetylglucosamine transferase
OG1RF_10728	6439.1	-0.137653	0.15384	-0.894785	0.370902	0.995524	cell division protein FtsQ
OG1RF_10730	77018	-0.0244567	0.0735417	-0.332556	0.73947	0.995524	cell division protein FtsZ
OG1RF_10740	1140.12	0.0930549	0.141244	0.658824	0.510009	0.995524	sugar fermentation stimulation protein
OG1RF_10742	4855.25	0.119569	0.12464	0.959311	0.337402	0.995524	DEAD/DEAH box family ATP-dependent RNA helicase
OG1RF_10748	8.63675	0.34549	0.495308	0.697524	0.485475	0.995524	hypothetical protein
OG1RF_10749	16.0481	-0.205743	0.487853	-0.421732	0.673221	0.995524	hypothetical protein
OG1RF_10750	1452.45	0.217121	0.374902	0.57914	0.562495	0.995524	PTS family porter, enzyme I
OG1RF_10751	1575.19	0.262829	0.460178	0.571145	0.567901	0.995524	PTS family lactose/cellobiose porter component IIA
OG1RF_10752	12296.7	0.288736	0.495346	0.582898	0.559962	0.995524	PTS family lactose/cellobiose (lac) porter component IIC
OG1RF_10755	1286.54	0.20603	0.22748	0.905706	0.365091	0.995524	hypothetical protein
OG1RF_t10029	150.932	-0.437845	0.434926	-1.00671	0.314074	0.995524	tRNA-Arg
OG1RF_10756	753.2	0.0895843	0.16667	0.537496	0.590925	0.995524	30S ribosomal protein S9
OG1RF_10758	1309.27	0.283246	0.327322	0.865343	0.38685	0.995524	CBS domain protein
OG1RF_10764	1166.29	0.0825702	0.191916	0.430241	0.667021	0.995524	phosphorylase
OG1RF_10767	160.117	0.172801	0.217715	0.793703	0.427368	0.995524	aminoglycoside phosphotransferase
OG1RF_10768	479.577	0.146172	0.311111	0.46984	0.63847	0.995524	lipoprotein
OG1RF_10771	183.272	0.148497	0.174914	0.848977	0.395894	0.995524	putative lipoprotein
OG1RF_10772	10253.2	0.10352	0.13909	0.744269	0.456714	0.995524	cof family protein
OG1RF_10773	568.937	-0.110205	0.11071	-0.995442	0.319521	0.995524	hypothetical protein
OG1RF_10774	523.878	0.0951139	0.16729	0.568558	0.569656	0.995524	xanthine/uracil permease family protein
OG1RF_10775	1983.56	0.0874986	0.12606	0.694105	0.487617	0.995524	drug:H+ antiporter-1 family protein
OG1RF_10776	3794.6	0.0640883	0.15332	0.418002	0.675946	0.995524	hypothetical protein
OG1RF_10777	6454.36	-0.0270579	0.0659922	-0.410017	0.681793	0.995524	DNA-directed DNA polymerase III alpha subunit
OG1RF_10778	4286.21	-0.149191	0.226169	-0.659646	0.509481	0.995524	6-phosphofructokinase
OG1RF_10779	118044	-0.115479	0.209074	-0.552336	0.580718	0.995524	pyruvate kinase
OG1RF_10780	18483.1	-0.107867	0.195211	-0.552567	0.58056	0.995524	nucleic acid-binding protein
OG1RF_10781	34776.3	-0.151727	0.161298	-0.94066	0.346879	0.995524	50S ribosomal protein L32
OG1RF_10782	49030	0.0731193	0.0838111	0.87243	0.382974	0.995524	phosphogluconate dehydrogenase (decarboxylating)
OG1RF_t10034	1518.49	-0.240027	0.273319	-0.878195	0.379838	0.995524	tRNA-Val
OG1RF_t10040	2352.68	-0.191176	0.24971	-0.76559	0.44392	0.995524	tRNA-Gln
OG1RF_t10041	1098.14	-0.229326	0.264931	-0.865605	0.386707	0.995524	tRNA-Cys
OG1RF_10785	12.8659	-0.386269	0.423483	-0.912124	0.361703	0.995524	cell wall surface anchor family protein
OG1RF_10786	15.606	0.346663	0.388189	0.893026	0.371843	0.995524	cell wall surface anchor family protein
OG1RF_10787	11.9942	0.216805	0.432128	0.501714	0.615869	0.995524	conjugative transposon protein
OG1RF_10788	29.7056	-0.108176	0.299014	-0.361777	0.717519	0.995524	conjugative transposon protein
OG1RF_10789	186.558	0.0842147	0.148757	0.566121	0.571311	0.995524	FtsK/SpoIIIE family protein
OG1RF_10791	11.1719	-0.211389	0.381679	-0.55384	0.579688	0.995524	hypothetical protein
OG1RF_10795	592.664	0.130114	0.213062	0.610687	0.541407	0.995524	hypothetical protein
OG1RF_10799	32.3011	0.109814	0.318008	0.345318	0.729855	0.995524	conjugative transposon membrane protein
OG1RF_10801	93.5739	0.0883972	0.193404	0.457061	0.647627	0.995524	conjugative transposon membrane protein
OG1RF_10802	21.5044	0.140289	0.377076	0.372045	0.709859	0.995524	NLP/P60 family lipoprotein
OG1RF_10803	19.0819	-0.262421	0.355016	-0.739179	0.459799	0.995524	conjugative transposon protein
OG1RF_10804	1103.22	-0.0528101	0.0973296	-0.542591	0.587412	0.995524	ATP-binding protein
OG1RF_10810	412.862	0.0980287	0.101676	0.964131	0.33498	0.995524	hypothetical protein
OG1RF_10812	1.02045	0.217041	0.428099	0.506989	0.612163	0.995524	hypothetical protein
OG1RF_10813	3.04689	-0.426793	0.505308	-0.84462	0.398323	0.995524	hypothetical protein
OG1RF_10814	39.5719	0.248934	0.277456	0.8972	0.369612	0.995524	hypothetical protein
OG1RF_10817	314.159	0.0726198	0.148186	0.490058	0.624093	0.995524	phage integrase family site-specific recombinase
OG1RF_10823	6786.12	0.0457997	0.0901535	0.508019	0.61144	0.995524	ATP-binding nuclease
OG1RF_10827	2789	0.0607787	0.116506	0.521679	0.601894	0.995524	hypothetical protein
OG1RF_10828	1657.19	0.0821264	0.141127	0.581934	0.560611	0.995524	membrane protein
OG1RF_10829	1559.16	0.0870168	0.144022	0.604189	0.545718	0.995524	acetyltransferase
OG1RF_10830	1505.93	0.114071	0.115769	0.985329	0.324462	0.995524	membrane protein
OG1RF_10831	33.2977	-0.157758	0.346696	-0.455034	0.649085	0.995524	prophage pi1 protein 09
OG1RF_10833	361.166	0.0773781	0.11697	0.661519	0.50828	0.995524	hypothetical protein
OG1RF_10835	523.685	-0.0643687	0.118863	-0.541537	0.588137	0.995524	ABC superfamily ATP binding cassette transporter, ABC protein
OG1RF_10836	483.104	0.0336805	0.105676	0.318713	0.749944	0.995524	ABC superfamily ATP binding cassette transporter, membrane protein
OG1RF_10837	216.551	0.100796	0.128051	0.787148	0.431195	0.995524	tunicamycin resistance protein
OG1RF_10840	953.574	-0.0576579	0.104847	-0.549922	0.582373	0.995524	hypothetical protein
OG1RF_10846	775.319	0.192435	0.336148	0.57247	0.567003	0.995524	maltose O-acetyltransferase
OG1RF_10856	271.715	0.17585	0.263916	0.666311	0.505212	0.995524	streptomycin 3''-adenylyltransferase
OG1RF_10858	4211.77	0.0697316	0.159011	0.438533	0.661	0.995524	MFS family major facilitator transporter
OG1RF_10861	110	0.25691	0.257117	0.999197	0.317699	0.995524	hypothetical protein
OG1RF_10862	359.84	0.190003	0.208743	0.910224	0.362704	0.995524	hypothetical protein
OG1RF_10866	604.444	0.139067	0.139691	0.995533	0.319477	0.995524	hypothetical protein
OG1RF_10868	684.14	-0.0935982	0.199141	-0.47001	0.638348	0.995524	M protein trans-acting positive regulator
OG1RF_10870	17501.1	-0.0953353	0.169501	-0.562447	0.573812	0.995524	cell wall surface anchor family protein
OG1RF_10871	20046.1	-0.084281	0.16846	-0.500302	0.616862	0.995524	cell wall surface anchor family protein
OG1RF_10872	3399.32	-0.0552962	0.145178	-0.380886	0.703288	0.995524	sortase
OG1RF_10876	12913.7	-0.166685	0.421063	-0.395867	0.692203	0.995524	hypothetical protein
OG1RF_10880	799.395	0.0809574	0.168346	0.4809	0.630588	0.995524	putative methyltransferase
OG1RF_10882	875.77	0.129236	0.287514	0.449494	0.653075	0.995524	APC family amino acid-polyamine-organocation transporter
OG1RF_10886	2031.3	-0.160984	0.293326	-0.548821	0.583128	0.995524	cysteine-rich domain protein
OG1RF_10887	9422.15	-0.131474	0.165442	-0.794682	0.426798	0.995524	iron-sulfur cluster-binding protein
OG1RF_10888	11280.8	-0.119484	0.158923	-0.751833	0.452151	0.995524	YkgG family protein
OG1RF_10890	8235	0.0238374	0.0547294	0.435551	0.663163	0.995524	exonuclease RexB
OG1RF_10891	16647.2	-0.0404363	0.0774107	-0.522361	0.601419	0.995524	ATP-dependent nuclease subunit A
OG1RF_10895	253.557	-0.205074	0.2129	-0.963243	0.335426	0.995524	glutamine ABC superfamily ATP binding cassette transporter, membrane protein
OG1RF_10897	90.6413	0.202219	0.30865	0.655171	0.512357	0.995524	glutamine ABC superfamily ATP binding cassette transporter, binding protein
OG1RF_10900	5666.65	0.100111	0.168781	0.593144	0.553085	0.995524	ribonuclease PH/Ham1 protein
OG1RF_10904	12.9928	0.449634	0.450481	0.998119	0.318222	0.995524	PTS family porter component IIA
OG1RF_10907	6.82661	0.175287	0.501595	0.349459	0.726745	0.995524	hexulose-6-phosphate synthase
OG1RF_10909	113.628	0.179499	0.241473	0.743349	0.45727	0.995524	L-ribulose-5-phosphate 4-epimerase
OG1RF_10911	1238.21	0.0926974	0.235269	0.394006	0.693576	0.995524	2,3,4,5-tetrahydropyridine-2,6-dicarboxylate N-acetyltransferase
OG1RF_10912	775.915	0.15499	0.216562	0.715684	0.474186	0.995524	M20D subfamily peptidase
OG1RF_10913	4254.84	0.0440531	0.0940785	0.468259	0.639599	0.995524	mechanosensitive ion channel
OG1RF_10916	2215.4	0.148428	0.171621	0.864861	0.387115	0.995524	putative gamma-glutamyl-gamma-aminobutyrate hydrolase
OG1RF_10917	8138.83	0.137029	0.159544	0.858879	0.390407	0.995524	lactoylglutathione lyase
OG1RF_10921	3800.68	0.0836964	0.113575	0.736927	0.461167	0.995524	lipoate--protein ligase A
OG1RF_10923	40498.3	0.0459481	0.130621	0.351767	0.725013	0.995524	DNA-directed RNA polymerase sigma subunit RpoE
OG1RF_10924	28148.2	0.24401	0.300754	0.811325	0.417179	0.995524	CTP synthase
OG1RF_10927	2407.07	0.107078	0.112114	0.955083	0.339536	0.995524	YpsA like protein
OG1RF_10928	16550.5	0.110098	0.123714	0.88994	0.373498	0.995524	cell division initiation protein DivIVA
OG1RF_10932	1849.13	0.136239	0.18837	0.723254	0.469524	0.995524	endonuclease III
OG1RF_10934	2121.1	-0.173111	0.303139	-0.571059	0.56796	0.995524	M20/M25/M40 family peptidase
OG1RF_10935	21.0418	-0.171272	0.385894	-0.44383	0.657165	0.995524	N4-(beta-N-acetylglucosaminyl)-L-asparaginase
OG1RF_10936	20.5747	0.249636	0.397987	0.627245	0.530498	0.995524	PTS family porter, enzyme I
OG1RF_10940	1577.08	0.0382666	0.0979261	0.39077	0.695967	0.995524	DNA-directed DNA polymerase III epsilon subunit
OG1RF_10941	1505.66	-0.093801	0.0985954	-0.951373	0.341415	0.995524	asparaginase
OG1RF_10943	1116.23	0.0443625	0.120342	0.368637	0.712398	0.995524	N-(5'phosphoribosyl)anthranilate isomerase
OG1RF_10944	1116.57	0.10814	0.196314	0.550853	0.581734	0.995524	YitT family protein
OG1RF_10945	238653	-0.0728079	0.162724	-0.447432	0.654563	0.995524	fructose-bisphosphate aldolase
OG1RF_10950	43.2225	-0.137007	0.267335	-0.512493	0.608306	0.995524	hypothetical protein
OG1RF_10955	5922.97	-0.0649112	0.145194	-0.447066	0.654827	0.995524	aspartate-semialdehyde dehydrogenase
OG1RF_10956	9421.52	-0.0651715	0.0940277	-0.693109	0.488241	0.995524	dihydrodipicolinate synthase
OG1RF_10957	47764.1	-0.0623163	0.0664115	-0.938337	0.348071	0.995524	metallo-beta-lactamase superfamily protein
OG1RF_10963	22529.1	-0.118231	0.163307	-0.723985	0.469075	0.995524	DegV family protein
OG1RF_10965	5229.77	-0.0683323	0.089805	-0.760897	0.446719	0.995524	response regulator
OG1RF_10971	2896.51	-0.0530612	0.0996975	-0.532222	0.594573	0.995524	hypothetical protein
OG1RF_10974	4378.39	0.116984	0.156749	0.74631	0.45548	0.995524	protein of hypothetical function DUF965
OG1RF_10975	8412.86	0.0741764	0.132195	0.561113	0.57472	0.995524	crossover junction endodeoxyribonuclease
OG1RF_10976	9533.8	0.0363424	0.107327	0.338613	0.734901	0.995524	protein of hypothetical function DUF1292
OG1RF_10977	5819.43	0.0810878	0.224577	0.361069	0.718048	0.995524	cro/CI family TPR domain transcriptional regulator
OG1RF_10978	185.217	-0.147836	0.385575	-0.383416	0.701411	0.995524	malate dehydrogenase (oxaloacetate-decarboxylating) (NADP(+))
OG1RF_10979	136.463	0.340255	0.467588	0.727681	0.466809	0.995524	CCS family citrate carrier protein
OG1RF_10980	6.95975	0.299261	0.497721	0.601263	0.547665	0.995524	hypothetical protein
OG1RF_10984	3798.28	-0.067472	0.0729782	-0.924549	0.355201	0.995524	transcriptional regulator
OG1RF_10986	4059.81	0.0528175	0.145201	0.363753	0.716042	0.995524	alpha-acetolactate decarboxylase
OG1RF_10988	87.0317	-0.0775102	0.177541	-0.436576	0.662419	0.995524	extracellular protein
OG1RF_10991	42.4422	-0.145331	0.319396	-0.455019	0.649095	0.995524	spermidine/putrescine ABC superfamily ATP binding cassette transporter, permease protein
OG1RF_10993	130.757	-0.0925352	0.230567	-0.401337	0.688172	0.995524	spermidine/putrescine ABC superfamily ATP binding cassette transporter
OG1RF_11002	91.7088	0.0816471	0.228536	0.357261	0.720896	0.995524	DNA repair exonuclease
OG1RF_11005	49.1103	-0.186483	0.478337	-0.389857	0.696643	0.995524	ABC superfamily ATP binding cassette transporter, substrate-binding protein
OG1RF_11007	69.7619	-0.0819202	0.254719	-0.32161	0.747748	0.995524	acetyl xylan esterase
OG1RF_11009	29.7089	-0.18044	0.339828	-0.530976	0.595436	0.995524	putative beta-glucosidase
OG1RF_11011	562.955	-0.0684904	0.173628	-0.394467	0.693236	0.995524	LacI family sugar-binding transcriptional regulator
OG1RF_11014	938.072	0.0490605	0.10451	0.469432	0.638761	0.995524	beta-glucosidase
OG1RF_11016	1532.83	0.0399627	0.122266	0.326851	0.74378	0.995524	integral membrane protein
OG1RF_11017	3394.19	0.206617	0.226918	0.910537	0.362539	0.995524	hypothetical protein
OG1RF_11018	9809.71	0.116576	0.155531	0.749536	0.453534	0.995524	hypothetical protein
OG1RF_11021	599.994	0.111925	0.180476	0.620166	0.535148	0.995524	hypothetical protein
OG1RF_11023	398.005	-0.0726836	0.137006	-0.530514	0.595756	0.995524	ABC superfamily ATP binding cassette transporter, membrane protein
OG1RF_11024	584.993	-0.0920388	0.136023	-0.676641	0.498634	0.995524	ABC superfamily ATP binding cassette transporter, ABC protein
OG1RF_11025	88.3834	-0.108306	0.226617	-0.477924	0.632704	0.995524	integral membrane protein
OG1RF_11026	460.142	0.0668456	0.143078	0.467198	0.640358	0.995524	protein of hypothetical function DUF1212
OG1RF_11027	1134.36	-0.173473	0.210423	-0.824403	0.40971	0.995524	hypothetical protein
OG1RF_11030	12020.4	0.0652129	0.0922094	0.707226	0.479426	0.995524	sensor histidine kinase
OG1RF_11032	1341.21	0.0945303	0.211351	0.447268	0.654682	0.995524	hypothetical protein
OG1RF_11033	48398.4	-0.091244	0.123887	-0.73651	0.461421	0.995524	sulfatase domain protein
OG1RF_11035	2231.56	0.11881	0.143036	0.830626	0.406185	0.995524	ribonuclease H
OG1RF_11038	8406.44	-0.106109	0.174075	-0.60956	0.542154	0.995524	protein of hypothetical function DUF150
OG1RF_11039	2594.07	-0.0720232	0.19407	-0.371119	0.710549	0.995524	hypothetical protein
OG1RF_11040	29087.9	-0.0598487	0.186486	-0.320929	0.748264	0.995524	transcription termination factor NusA
OG1RF_11041	5482.06	-0.0890306	0.170756	-0.521392	0.602094	0.995524	cytosolic protein YlxR
OG1RF_11043	60059	-0.0630404	0.165105	-0.381819	0.702596	0.995524	translation initiation factor IF2
OG1RF_11044	8970.63	-0.135793	0.151884	-0.894057	0.371291	0.995524	ribosome-binding factor A
OG1RF_11048	69.9407	-0.114738	0.267772	-0.428493	0.668292	0.995524	hypothetical protein
OG1RF_11049	755.901	-0.129956	0.154252	-0.842491	0.399513	0.995524	DNA replication protein
OG1RF_11050	1154.61	-0.145885	0.161807	-0.901596	0.367271	0.995524	DNA replication protein
OG1RF_11051	547.223	-0.0987975	0.168975	-0.584685	0.558759	0.995524	hypothetical protein
OG1RF_11052	665.177	-0.122021	0.180331	-0.67665	0.498628	0.995524	RinA family transcriptional regulator
OG1RF_11054	6881.08	-0.1221	0.226579	-0.538886	0.589965	0.995524	hypothetical protein
OG1RF_11055	5487.49	-0.162924	0.237546	-0.685866	0.492797	0.995524	TP901-1 family phage major tail protein
OG1RF_11056	4528.42	-0.145804	0.226464	-0.643829	0.519686	0.995524	hypothetical protein
OG1RF_11057	1059.38	-0.192686	0.264669	-0.728023	0.466599	0.995524	hypothetical protein
OG1RF_11058	6343.19	-0.194958	0.206585	-0.943718	0.345314	0.995524	ABC superfamily ATP binding cassette transporter permease subunit
OG1RF_11059	1297.12	-0.136912	0.23596	-0.580234	0.561757	0.995524	phage tail protein
OG1RF_11061	3452.96	-0.18419	0.225653	-0.816252	0.414356	0.995524	hypothetical protein
OG1RF_11062	653.654	-0.183304	0.236338	-0.775604	0.437983	0.995524	holin
OG1RF_11063	2535.18	-0.0858578	0.245556	-0.349647	0.726604	0.995524	N-acetylmuramoyl-L-alanine amidase
OG1RF_11064	1703.14	0.0983514	0.111952	0.878518	0.379663	0.995524	tRNA pseudouridine synthase B
OG1RF_11065	3070.65	-0.0767043	0.119815	-0.640191	0.522049	0.995524	riboflavin biosynthesis protein RibF
OG1RF_11066	2667.24	-0.0769612	0.110348	-0.697441	0.485527	0.995524	GNAT family acetyltransferase
OG1RF_11072	541.51	0.101288	0.13825	0.732643	0.463776	0.995524	transcriptional regulator
OG1RF_11073	453.554	0.0964061	0.115675	0.833423	0.404606	0.995524	LysR family transcriptional regulator
OG1RF_11074	387.277	-0.0689866	0.169066	-0.408045	0.683241	0.995524	magnesium-importing ATPase
OG1RF_11075	1919.34	0.0299506	0.0841554	0.355896	0.721918	0.995524	coproporphyrinogen dehydrogenase
OG1RF_11079	114.38	-0.0656339	0.196333	-0.334298	0.738155	0.995524	hypothetical protein
OG1RF_11080	4171.73	-0.0265245	0.0589339	-0.450072	0.652658	0.995524	chaperone DnaJ
OG1RF_11081	432.701	-0.0757696	0.130741	-0.579542	0.562224	0.995524	hypothetical protein
OG1RF_11084	5850.35	-0.0435811	0.0770534	-0.565596	0.571669	0.995524	SprT family protein
OG1RF_11090	1910.46	0.0515741	0.154369	0.334097	0.738306	0.995524	hypothetical protein
OG1RF_11091	608.611	0.0830652	0.243526	0.341094	0.733033	0.995524	ABC superfamily ATP binding cassette transporter, ABC protein
OG1RF_11095	1662.84	-0.0797987	0.152686	-0.522634	0.601229	0.995524	hypothetical protein
OG1RF_t10044	274.941	-0.185078	0.194505	-0.95153	0.341335	0.995524	tRNA-Tyr
OG1RF_11098	9123.4	-0.150122	0.21373	-0.702388	0.482437	0.995524	BadF/BadG/BcrA/BcrD ATPase
OG1RF_11100	322.711	0.0984965	0.170345	0.578216	0.563118	0.995524	virulence factor EsxA
OG1RF_11102	21.2272	0.186133	0.423919	0.439077	0.660606	0.995524	hypothetical protein
OG1RF_11105	152.658	0.142372	0.230131	0.618655	0.536144	0.995524	cell division protein FtsK/SpoIIIE
OG1RF_11109	194.185	0.0558809	0.143353	0.389814	0.696674	0.995524	hypothetical protein
OG1RF_11110	201.091	0.0675062	0.14176	0.4762	0.633932	0.995524	hypothetical protein
OG1RF_11112	39.0746	-0.105288	0.265625	-0.396377	0.691827	0.995524	hypothetical protein
OG1RF_11114	59.3526	0.118377	0.273182	0.433327	0.664777	0.995524	hypothetical protein
OG1RF_11117	21.6556	-0.13103	0.306519	-0.427477	0.669032	0.995524	hypothetical protein
OG1RF_11118	16.5933	-0.168304	0.360626	-0.466699	0.640716	0.995524	hypothetical protein
OG1RF_11119	9.2147	0.196545	0.462467	0.424993	0.670842	0.995524	hypothetical protein
OG1RF_11121	17.3074	-0.197723	0.370306	-0.533946	0.593379	0.995524	exopolyphosphatase
OG1RF_11125	23.491	0.242545	0.304537	0.796437	0.425778	0.995524	hypothetical protein
OG1RF_11127	25.8154	-0.167684	0.349251	-0.480124	0.631139	0.995524	membrane protein
OG1RF_11135	8998.37	0.179025	0.505577	0.3541	0.723264	0.995524	sugar ABC superfamily ATP binding cassette transporter, sugar-binding protein
OG1RF_11142	24241.6	0.0871789	0.145113	0.600766	0.547996	0.995524	pyruvate dehydrogenase complex E1 component beta subunit
OG1RF_11151	5365.65	0.0360402	0.097888	0.368178	0.712741	0.995524	hydroxymethylglutaryl-CoA synthase
OG1RF_11152	3119.49	0.0574202	0.103709	0.553669	0.579806	0.995524	acetyl-CoA acetyltransferase
OG1RF_11153	6559.37	0.0788149	0.132081	0.596717	0.550697	0.995524	membrane protein
OG1RF_11155	168392	-0.170087	0.211265	-0.805089	0.420768	0.995524	cold shock protein CspA
OG1RF_11159	1949.59	0.0734591	0.181534	0.404657	0.68573	0.995524	metallo-beta-lactamase
OG1RF_11161	7108.13	-0.0367622	0.0574838	-0.639523	0.522483	0.995524	DHH family protein
OG1RF_11163	3034.49	-0.0605662	0.107832	-0.561672	0.574339	0.995524	hypothetical protein
OG1RF_11164	4310.26	-0.0919857	0.120546	-0.763076	0.445418	0.995524	VanZ/RDD domain protein
OG1RF_11165	15264.5	-0.126801	0.139958	-0.905995	0.364939	0.995524	DEAD/DEAH box family ATP-dependent RNA helicase
OG1RF_11166	975.032	-0.0343087	0.10146	-0.33815	0.735251	0.995524	transcriptional regulator
OG1RF_11168	2988.83	0.0626629	0.114212	0.548656	0.583241	0.995524	SAM-dependent methyltransferase
OG1RF_11170	12008.8	-0.0238138	0.0482331	-0.493722	0.621502	0.995524	M20 family tripeptide aminopeptidase
OG1RF_11171	480.943	-0.160285	0.186262	-0.860538	0.389493	0.995524	hypothetical protein
OG1RF_11172	1783.17	-0.127957	0.150606	-0.849619	0.395537	0.995524	hypothetical protein
OG1RF_11175	3.2785	-0.39959	0.502191	-0.795693	0.42621	0.995524	hypothetical protein
OG1RF_11178	149.566	-0.33218	0.36906	-0.90007	0.368083	0.995524	NAD-dependent formate dehydrogenase, alpha subunit
OG1RF_11179	75.0451	-0.338163	0.354478	-0.953976	0.340096	0.995524	molybdenum cofactor biosynthesis family protein
OG1RF_11181	124.782	0.172439	0.398011	0.433252	0.664832	0.995524	molybdenum cofactor biosynthesis protein C
OG1RF_11182	109.896	-0.188206	0.456753	-0.412051	0.680302	0.995524	molybdenum cofactor biosynthesis protein A
OG1RF_11191	6669.48	-0.0368938	0.0979557	-0.376637	0.706443	0.995524	colicin V production protein CvpA family protein
OG1RF_11193	9598.56	-0.0980167	0.163527	-0.599391	0.548912	0.995524	thioredoxin
OG1RF_11194	7026.03	-0.0516555	0.0896096	-0.576451	0.564311	0.995524	excision endonuclease subunit UvrC
OG1RF_11195	65.9727	0.191458	0.286062	0.66929	0.50331	0.995524	hypothetical protein
OG1RF_11196	4225.63	0.0529951	0.0958461	0.552919	0.580319	0.995524	ABC superfamily ATP binding cassette transporter, ABC protein
OG1RF_11197	16800.2	-0.0250739	0.0615352	-0.407473	0.68366	0.995524	ABC superfamily ATP binding cassette transporter, membrane protein
OG1RF_11198	1255.98	-0.108084	0.15558	-0.694717	0.487233	0.995524	LacI family sugar-binding transcriptional regulator
OG1RF_11199	459.776	-0.0937578	0.179025	-0.523715	0.600477	0.995524	6-phospho-beta-glucosidase
OG1RF_11201	478.448	-0.0535985	0.128368	-0.417537	0.676285	0.995524	ABC superfamily ATP binding cassette transporter, ABC protein
OG1RF_11202	2514.83	0.102396	0.17632	0.580741	0.561415	0.995524	pyridine nucleotide-disulfide oxidoreductase
OG1RF_11204	34460.1	-0.066684	0.168006	-0.396915	0.69143	0.995524	glucose-6-phosphate isomerase
OG1RF_11206	1360.91	-0.0518885	0.123745	-0.419316	0.674985	0.995524	ribonucleotide-diphosphate reductase subunit gamma
OG1RF_11210	1283.13	-0.155777	0.156255	-0.996944	0.318792	0.995524	proton (H+) or sodium (Na+) translocating V-type ATPase (V-ATPase), subunit E
OG1RF_11217	25.4108	-0.20119	0.288717	-0.696842	0.485902	0.995524	RNA polymerase sigma factor SigW
OG1RF_11223	235.199	-0.106177	0.162618	-0.652925	0.513805	0.995524	hypothetical protein
OG1RF_11224	188.01	0.183851	0.187791	0.979017	0.327572	0.995524	hypothetical protein
OG1RF_11225	252.697	-0.0861251	0.176963	-0.486684	0.626483	0.995524	hypothetical protein
OG1RF_11226	5522.34	0.076258	0.166859	0.45702	0.647657	0.995524	N-6 adenine-specific DNA methylase YitW
OG1RF_11228	106.616	-0.0830619	0.22098	-0.37588	0.707006	0.995524	transglutaminase domain protein
OG1RF_11230	971.042	-0.227914	0.279127	-0.816524	0.4142	0.995524	SacPA operon antiterminator
OG1RF_11233	9.49058	0.186029	0.470064	0.395753	0.692288	0.995524	PTS family porter component IIA
OG1RF_11234	5.91779	0.497556	0.498454	0.998199	0.318183	0.995524	PTS family fructose porter, IIB component
OG1RF_11236	18.8737	0.15188	0.44428	0.341856	0.732459	0.995524	PTS family porter component IIC
OG1RF_11239	551.71	-0.156964	0.249747	-0.628493	0.529681	0.995524	transposon family protein
OG1RF_11240	34915.4	-0.0753115	0.0949895	-0.792841	0.427871	0.995524	E1-E2 family cation-transporting ATPase
OG1RF_11241	33717.9	-0.0993034	0.133652	-0.742997	0.457483	0.995524	DNA primase
OG1RF_11243	11034.2	0.0296561	0.0744876	0.398135	0.690531	0.995524	hypothetical protein
OG1RF_11245	6847.98	0.0466091	0.145738	0.319814	0.749109	0.995524	ferric uptake regulation protein
OG1RF_11247	3623.67	-0.0452616	0.0895494	-0.505437	0.613252	0.995524	obg family GTPase CgtA
OG1RF_11250	62.8651	-0.157273	0.225595	-0.697146	0.485711	0.995524	TetR family transcriptional regulator
OG1RF_11251	69.4718	-0.161215	0.270505	-0.595976	0.551191	0.995524	hypothetical protein
OG1RF_11252	4756.72	-0.119278	0.212005	-0.562618	0.573695	0.995524	hypothetical protein
OG1RF_11256	1126.36	0.105692	0.147994	0.714165	0.475125	0.995524	tyrosine recombinase XerD
OG1RF_11257	3031.77	-0.0359078	0.084895	-0.422967	0.672319	0.995524	segregation and condensation protein A
OG1RF_11260	3140.35	0.257288	0.25939	0.991895	0.321249	0.995524	brp/Blh family beta-carotene 15,15'-monooxygenase
OG1RF_11262	818.816	-0.105084	0.154639	-0.67954	0.496796	0.995524	ferredoxin
OG1RF_11266	2866.15	-0.145013	0.152992	-0.947842	0.34321	0.995524	cytidylate kinase
OG1RF_11268	16530	0.175696	0.202782	0.86643	0.386254	0.995524	ribosome-associated GTPase EngA
OG1RF_11269	238495	-0.0970494	0.126104	-0.769597	0.441539	0.995524	DNA-binding protein HU
OG1RF_11271	6579.02	0.0745519	0.0902788	0.825796	0.40892	0.995524	tetratricopeptide repeat family protein
OG1RF_11273	3414.69	0.0509115	0.0651374	0.781601	0.434449	0.995524	YitT family protein
OG1RF_11275	3665.49	0.0802131	0.10334	0.776204	0.437629	0.995524	dihydrodipicolinate reductase
OG1RF_11276	9144.4	0.0491769	0.0611028	0.804823	0.420922	0.995524	tRNA adenylyltransferase
OG1RF_11277	4020.87	0.0689529	0.0911188	0.756736	0.449208	0.995524	hypothetical protein
OG1RF_11278	32139.2	0.0704511	0.120071	0.586746	0.557374	0.995524	hypothetical protein
OG1RF_11279	4388.14	-0.152956	0.157883	-0.968795	0.332647	0.995524	hypothetical protein
OG1RF_11280	24296.2	-0.19449	0.390257	-0.498366	0.618226	0.995524	shikimate dehydrogenase
OG1RF_11281	14083.7	-0.20234	0.414363	-0.488315	0.625327	0.995524	phospho-2-dehydro-3-deoxyheptonate aldolase
OG1RF_11282	7417.03	-0.257186	0.434092	-0.592468	0.553537	0.995524	3-dehydroquinate synthase
OG1RF_11283	4211.22	-0.355626	0.422814	-0.841095	0.400295	0.995524	chorismate synthase
OG1RF_11284	9820.19	-0.16695	0.3733	-0.447226	0.654712	0.995524	prephenate dehydrogenase
OG1RF_11285	16534.6	-0.182388	0.347765	-0.524458	0.59996	0.995524	3-phosphoshikimate 1-carboxyvinyltransferase
OG1RF_11286	8635.24	-0.208688	0.328328	-0.63561	0.525031	0.995524	shikimate kinase
OG1RF_11287	12944.2	-0.204099	0.320746	-0.636328	0.524563	0.995524	prephenate dehydratase
OG1RF_11289	15892.9	-0.075233	0.117063	-0.642671	0.520438	0.995524	DegV family protein
OG1RF_11292	887.684	0.0992024	0.133363	0.74385	0.456967	0.995524	hypothetical protein
OG1RF_11293	4885.3	0.0483783	0.120994	0.399841	0.689273	0.995524	CPA1 family monovalent cation:proton (H+) antiporter-1
OG1RF_11295	3223.03	0.171391	0.171493	0.999405	0.317598	0.995524	thymidylate synthase
OG1RF_11296	1794.56	0.155788	0.157519	0.989007	0.32266	0.995524	dihydrofolate reductase
OG1RF_11297	4533.94	0.121857	0.154289	0.789797	0.429646	0.995524	iron-sulfur cluster-binding protein
OG1RF_11298	8675.66	-0.104637	0.114019	-0.917715	0.358768	0.995524	repressor lexA
OG1RF_11299	889.714	0.18716	0.208922	0.895834	0.370341	0.995524	protein of hypothetical function DUF896
OG1RF_11301	844.347	-0.120978	0.148347	-0.81551	0.414781	0.995524	major facilitator family transporter
OG1RF_11305	66928.3	-0.141773	0.143679	-0.986738	0.323771	0.995524	NADH dehydrogenase
OG1RF_11307	81.2976	-0.104102	0.204681	-0.508607	0.611028	0.995524	GNAT family acetyltransferase
OG1RF_11308	773.621	-0.100236	0.155349	-0.64523	0.518778	0.995524	N-acetyltransferase
OG1RF_11310	138.785	-0.13419	0.229664	-0.584286	0.559028	0.995524	multidrug ABC superfamily ATP binding cassette transporter, ABC protein
OG1RF_11311	166.945	-0.179169	0.207898	-0.861812	0.388791	0.995524	ABC superfamily ATP binding cassette transporter, ABC/membrane protein
OG1RF_11312	83.4043	0.120712	0.249801	0.483233	0.62893	0.995524	MutT/NUDIX family protein
OG1RF_11314	6111.84	0.170836	0.174013	0.981742	0.326227	0.995524	catalase
OG1RF_11316	692.238	0.0583939	0.0910529	0.641319	0.521316	0.995524	cro/CI family TPR domain transcriptional regulator
OG1RF_11317	2012.62	-0.145111	0.365286	-0.397254	0.69118	0.995524	PTS family beta-glucosides porter, IIABC component
OG1RF_11318	1020.94	0.17499	0.396246	0.441619	0.658765	0.995524	oligo-1,6-glucosidase
OG1RF_11321	68.6644	-0.0886004	0.208792	-0.424348	0.671312	0.995524	hypothetical protein
OG1RF_11326	6077.43	0.0928701	0.141363	0.656961	0.511206	0.995524	hypothetical protein
OG1RF_11327	21038.1	0.0512743	0.136375	0.37598	0.706932	0.995524	inorganic diphosphatase
OG1RF_11328	28130.3	-0.12972	0.173663	-0.746965	0.455085	0.995524	pyruvate formate-lyase activating enzyme
OG1RF_11329	232857	-0.0666536	0.181299	-0.367645	0.713138	0.995524	formate acetyltransferase
OG1RF_11330	43379.9	-0.022127	0.0656087	-0.337258	0.735923	0.995524	DNA topoisomerase (ATP-hydrolyzing) subunit A
OG1RF_11331	14034.9	-0.0612271	0.0934978	-0.654851	0.512564	0.995524	DNA topoisomerase (ATP-hydrolyzing) ParE
OG1RF_11335	2.82385	-0.318537	0.506822	-0.628498	0.529678	0.995524	ethanolamine utilization protein EutN
OG1RF_11336	10.9173	0.199299	0.410054	0.486032	0.626944	0.995524	ethanolamine utilization protein
OG1RF_11338	13.4956	-0.171091	0.398786	-0.429029	0.667902	0.995524	hypothetical protein
OG1RF_11340	44.7893	0.227802	0.276986	0.822432	0.410831	0.995524	acetaldehyde dehydrogenase
OG1RF_11341	37.3455	0.115188	0.308745	0.373084	0.709086	0.995524	microcompartment protein
OG1RF_11343	23.716	0.180128	0.362623	0.496736	0.619375	0.995524	ethanolamine ammonia-lyase small subunit
OG1RF_11350	285.603	-0.11827	0.179029	-0.660621	0.508855	0.995524	ATP:cob(I)alamin adenosyltransferase
OG1RF_11351	79.3922	-0.165347	0.196476	-0.841565	0.400032	0.995524	ethanolamine utilization protein
OG1RF_11354	870.717	-0.0610304	0.184387	-0.330991	0.740652	0.995524	iron (Fe) ABC superfamily ATP binding cassette transporter, binding protein
OG1RF_11355	3414.86	0.0825396	0.174405	0.473264	0.636025	0.995524	acyl-phosphate glycerol 3-phosphate acyltransferase
OG1RF_11356	7814.1	-0.0447172	0.108674	-0.411481	0.68072	0.995524	aldose epimerase
OG1RF_11357	6244.68	-0.0721673	0.0950778	-0.759034	0.447832	0.995524	GTP-sensing transcriptional pleiotropic repressor CodY
OG1RF_11358	3989.2	-0.0487182	0.106049	-0.459392	0.645952	0.995524	ATP-dependent hsl protease ATP-binding subunit HslU
OG1RF_11359	1198.2	0.0958798	0.139821	0.685734	0.492881	0.995524	ATP-dependent protease HslVU
OG1RF_11361	5880.37	0.150863	0.179058	0.842539	0.399486	0.995524	tRNA:M(5)U-54 methyltransferase
OG1RF_11363	520.502	-0.0525244	0.140071	-0.374985	0.707672	0.995524	abortive infection protein
OG1RF_11364	26.2744	-0.199755	0.326228	-0.612316	0.540328	0.995524	DNA protecting protein DprA
OG1RF_11366	2404.15	-0.102004	0.147949	-0.689449	0.490541	0.995524	ribosome biogenesis GTP-binding protein YlqF
OG1RF_11368	330.303	0.205436	0.309223	0.664359	0.50646	0.995524	LysR family transcriptional regulator
OG1RF_11369	221.656	0.445881	0.45873	0.971989	0.331056	0.995524	regulatory protein
OG1RF_11370	117.918	-0.147137	0.431799	-0.340753	0.73329	0.995524	branched-chain alpha-keto acid
OG1RF_11373	5.95404	0.469206	0.507022	0.925415	0.35475	0.995524	dihydrolipoyl dehydrogenase
OG1RF_11375	24.9896	-0.27343	0.321606	-0.850202	0.395213	0.995524	branched-chain phosphotransacylase
OG1RF_11383	4789.29	0.116723	0.191857	0.608386	0.542931	0.995524	putative NADPH:quinone reductase
OG1RF_11385	932.137	-0.199877	0.251995	-0.793179	0.427674	0.995524	ABC superfamily ATP binding cassette transporter, ABC protein
OG1RF_11388	297.863	0.0955844	0.139384	0.685761	0.492864	0.995524	ABC superfamily ATP binding cassette transporter, ABC protein
OG1RF_11389	128.329	-0.10683	0.192849	-0.553957	0.579608	0.995524	GntR family transcriptional regulator
OG1RF_11396	2692.2	-0.088245	0.0914743	-0.964697	0.334696	0.995524	GDSL family lipase/acylhydrolase
OG1RF_11398	2610.08	-0.0520319	0.114381	-0.454902	0.64918	0.995524	hemolysin III
OG1RF_11399	454.736	-0.164177	0.226312	-0.725443	0.46818	0.995524	hypothetical protein
OG1RF_11401	8230.91	-0.115383	0.13203	-0.873914	0.382165	0.995524	single-stranded-DNA-specific exonuclease RecJ
OG1RF_11402	3720.41	0.0381313	0.0609364	0.625756	0.531475	0.995524	hypothetical protein
OG1RF_11404	2687.24	0.0682026	0.152182	0.448165	0.654034	0.995524	ribonuclease Z
OG1RF_11408	1560.32	-0.0769761	0.0823511	-0.934731	0.349927	0.995524	GNAT family acetyltransferase
OG1RF_11411	1491.67	0.0718138	0.0998846	0.718968	0.472161	0.995524	signal recognition particle protein
OG1RF_11414	3727.56	0.150453	0.171667	0.876425	0.380799	0.995524	response regulator
OG1RF_11416	2447.39	0.0537103	0.164911	0.325693	0.744657	0.995524	phosphate ABC superfamily ATP binding cassette transporter, binding protein
OG1RF_11417	2974.38	0.0984907	0.149718	0.657843	0.510639	0.995524	aminotransferase
OG1RF_11421	14027.2	0.2857	0.298745	0.956334	0.338903	0.995524	LysR family transcriptional regulator
OG1RF_11433	9177.14	-0.0336659	0.0937073	-0.359266	0.719396	0.995524	ribosomal large subunit pseudouridine synthase D
OG1RF_11434	3069.35	-0.0620504	0.100357	-0.618295	0.536381	0.995524	signal peptidase II
OG1RF_11435	4052.99	-0.0619331	0.0933794	-0.663242	0.507176	0.995524	CBS domain protein
OG1RF_11436	1641.75	0.0519889	0.1134	0.458457	0.646624	0.995524	formate--tetrahydrofolate ligase
OG1RF_11440	1692.62	-0.0262061	0.0777165	-0.337201	0.735965	0.995524	YbaK/ebsC protein
OG1RF_11441	751.515	0.0277529	0.0709693	0.391054	0.695757	0.995524	3-dehydroquinate dehydratase
OG1RF_11442	2873.22	-0.100422	0.199193	-0.504145	0.61416	0.995524	multidrug ABC superfamily ATP binding cassette transporter, ABC protein
OG1RF_11444	2232.61	0.175382	0.188572	0.930055	0.352343	0.995524	hypothetical protein
OG1RF_11446	2761.22	0.0628963	0.0984347	0.638964	0.522846	0.995524	hypothetical protein
OG1RF_11447	2585.03	0.038965	0.0792781	0.491498	0.623075	0.995524	hypothetical protein
OG1RF_11448	352.462	0.0627407	0.119495	0.525049	0.599549	0.995524	hypothetical protein
OG1RF_11449	10563.4	0.15511	0.201601	0.769392	0.44166	0.995524	tyrosine--tRNA ligase
OG1RF_11451	246.051	0.100893	0.170095	0.593158	0.553075	0.995524	ABC superfamily ATP binding cassette, membrane protein
OG1RF_11452	51.7978	0.12217	0.260936	0.4682	0.639641	0.995524	ABC superfamily ATP binding cassette transporter, binding protein
OG1RF_11454	24459.2	-0.103001	0.146387	-0.703622	0.481668	0.995524	xaa-Pro dipeptidase
OG1RF_11458	9002.13	-0.0535315	0.145361	-0.368265	0.712676	0.995524	glycerol-3-phosphate dehydrogenase (NAD(P)(+))
OG1RF_11459	1831.23	-0.0942624	0.177351	-0.531501	0.595071	0.995524	prolipoprotein diacylglyceryl transferase
OG1RF_11461	321.691	0.210502	0.234274	0.898528	0.368904	0.995524	endo/excinuclease amino domain protein
OG1RF_11464	162422	0.0804531	0.1831	0.439395	0.660376	0.995524	hypothetical protein
OG1RF_11465	9847.3	-0.0420499	0.0966487	-0.43508	0.663504	0.995524	phosphate transport system regulatory protein PhoU
OG1RF_11466	10058.3	-0.0513228	0.090514	-0.567015	0.570704	0.995524	ABC superfamily ATP binding cassette transporter, ABC protein
OG1RF_11467	9548.68	-0.0347896	0.10863	-0.320259	0.748772	0.995524	ABC superfamily ATP binding cassette transporter, ABC protein
OG1RF_11469	6002.03	-0.0417073	0.0902312	-0.462226	0.643919	0.995524	phosphate ABC superfamily ATP binding cassette transporter, membrane protein
OG1RF_11471	36.1492	-0.214864	0.398323	-0.53942	0.589597	0.995524	hypothetical protein
OG1RF_11477	64535.7	0.0899577	0.174654	0.515061	0.60651	0.995524	ribosomal subunit interface protein
OG1RF_11479	111.195	-0.0662091	0.179361	-0.369138	0.712025	0.995524	competence protein ComFA
OG1RF_11482	547.081	0.0367885	0.114546	0.321168	0.748083	0.995524	hypothetical protein
OG1RF_11483	1657.8	0.0256333	0.0792515	0.323442	0.746361	0.995524	protein of hypothetical function UPF0029
OG1RF_11484	806.222	-0.0417461	0.075499	-0.552936	0.580307	0.995524	methionine--tRNA ligase
OG1RF_11487	714.67	-0.127202	0.172175	-0.738797	0.46003	0.995524	hypothetical protein
OG1RF_11492	25.5045	0.232507	0.36694	0.633638	0.526317	0.995524	phosphoribosylaminoimidazole synthetase
OG1RF_11498	124.275	0.0952876	0.153374	0.621275	0.534419	0.995524	phosphoribosylaminoimidazole carboxylase ATPase subunit PurK
OG1RF_11499	27.1972	-0.205359	0.407924	-0.503425	0.614666	0.995524	phosphoribosylaminoimidazole carboxylase catalytic subunit PurE
OG1RF_11502	950.957	0.0559357	0.147277	0.3798	0.704094	0.995524	oligopeptide ABC superfamily ATP binding cassette transporter, binding protein
OG1RF_11503	80.5804	0.182382	0.314206	0.580455	0.561608	0.995524	hypothetical protein
OG1RF_11504	621.664	0.0712967	0.185929	0.383461	0.701378	0.995524	branched-chain-amino-acid transaminase
OG1RF_11508	1504.24	0.0818914	0.149573	0.547502	0.584034	0.995524	hypothetical protein
OG1RF_11510	20.1388	0.166301	0.43193	0.385019	0.700223	0.995524	PTS family mannose/fructose/sorbose porter component IIA
OG1RF_11511	33.8243	0.291154	0.376642	0.773025	0.439507	0.995524	PTS family mannose/fructose/sorbose porter component IID
OG1RF_11512	9.87821	-0.294226	0.506552	-0.580841	0.561348	0.995524	PTS family mannose/fructose/sorbose porter component IIC
OG1RF_11517	156.673	-0.135331	0.339696	-0.398389	0.690343	0.995524	sugar isomerase protein AgaS
OG1RF_11518	70.5136	0.0963915	0.273835	0.352006	0.724834	0.995524	GntR family transcriptional regulator
OG1RF_11521	209.446	0.153704	0.173891	0.883912	0.376744	0.995524	phosphatidylglycerol--membrane-oligosaccharide glycerophosphotransferase
OG1RF_11522	129.792	-0.113619	0.199433	-0.56971	0.568874	0.995524	EmrB/QacA family drug resistance transporter
OG1RF_11523	532.702	-0.106653	0.259191	-0.411483	0.680719	0.995524	LysR family transcriptional regulator
OG1RF_11525	74639.4	-0.137834	0.407893	-0.337918	0.735425	0.995524	SprE protein
OG1RF_11526	75247.3	-0.132967	0.410336	-0.324045	0.745904	0.995524	gelatinase
OG1RF_11529	2917.23	0.0756297	0.176284	0.429023	0.667907	0.995524	FsrA response regulator
OG1RF_11530	140.647	0.0734511	0.230135	0.319166	0.749601	0.995524	N-acetylmuramoyl-L-alanine amidase
OG1RF_11535	181.906	-0.210696	0.352323	-0.598018	0.549828	0.995524	WxL domain surface protein
OG1RF_11536	124.873	-0.216784	0.353787	-0.612752	0.54004	0.995524	hypothetical protein
OG1RF_11537	581.255	-0.169036	0.335667	-0.503584	0.614554	0.995524	hypothetical protein
OG1RF_11538	117.86	-0.133563	0.199602	-0.669147	0.503402	0.995524	hypothetical protein
OG1RF_11540	612.978	-0.0951141	0.190393	-0.499568	0.617379	0.995524	PP-loop family protein
OG1RF_11545	77.0969	-0.196893	0.260191	-0.756726	0.449214	0.995524	hypothetical protein
OG1RF_11547	77.9152	-0.191912	0.233589	-0.821579	0.411316	0.995524	hypothetical protein
OG1RF_11548	37.7724	-0.140702	0.323628	-0.434765	0.663733	0.995524	MIP family glycerol uptake facilitator protein GlpF
OG1RF_11550	5.28325	0.481116	0.506517	0.949852	0.342188	0.995524	PTS system, IIC component
OG1RF_11552	3.41198	0.385044	0.504364	0.763426	0.445209	0.995524	PTS family porter, mannose/fructose-specific component IIA
OG1RF_11556	31.4767	0.115871	0.322299	0.359515	0.71921	0.995524	galactose-6-phosphate isomerase LacA subunit
OG1RF_11559	76.4374	0.167682	0.350778	0.478029	0.63263	0.995524	PTS family galactitol (gat) porter component IIC
OG1RF_11560	860.886	0.107217	0.109402	0.980031	0.327071	0.995524	lactose PTS family porter repressor LacR
OG1RF_11562	99.2508	0.145498	0.206728	0.703814	0.481549	0.995524	HD domain protein
OG1RF_11567	7800.3	-0.0922831	0.180991	-0.509876	0.610138	0.995524	NRAMP family Mn2+/Fe2+ transporter
OG1RF_11568	672.941	0.0948337	0.115029	0.824431	0.409694	0.995524	glyoxylase
OG1RF_11569	7424.59	0.0812881	0.113077	0.718876	0.472217	0.995524	integral membrane protein
OG1RF_11571	12780.3	-0.0512158	0.12296	-0.416525	0.677026	0.995524	membrane protein
OG1RF_11572	13566	0.0327429	0.0684785	0.478148	0.632545	0.995524	MaoC family protein
OG1RF_11576	4986.82	0.0508873	0.111282	0.457281	0.647469	0.995524	hypothetical protein
OG1RF_11579	472.359	-0.0670189	0.181013	-0.370245	0.7112	0.995524	hypothetical protein
OG1RF_11580	2309	-0.0858862	0.0912242	-0.941484	0.346457	0.995524	ribosome biogenesis GTP-binding protein YsxC
OG1RF_11581	23279.2	-0.0511722	0.0809792	-0.631917	0.527441	0.995524	ATP-dependent Clp protease ATP-binding subunit
OG1RF_11583	195.821	-0.209943	0.419373	-0.500611	0.616645	0.995524	GNAT family acetyltransferase
OG1RF_11584	389.172	0.30982	0.44113	0.702333	0.482472	0.995524	C4-dicarboxylate anaerobic carrier
OG1RF_11590	82.9355	-0.204228	0.42728	-0.477972	0.63267	0.995524	MIP family glycerol uptake facilitator protein GlpF
OG1RF_11591	187.473	-0.102501	0.263288	-0.389312	0.697046	0.995524	glycerol-3-phosphate oxidase
OG1RF_11592	328.362	0.263142	0.342403	0.768514	0.442182	0.995524	glycerol kinase
OG1RF_11600	10412.2	0.0780708	0.118163	0.660706	0.508801	0.995524	hypothetical protein
OG1RF_11601	659.095	-0.196699	0.247841	-0.79365	0.427399	0.995524	GNAT family acetyltransferase
OG1RF_11604	509.564	0.0768392	0.117557	0.653636	0.513346	0.995524	cyclic AMP receptor protein
OG1RF_11607	6446.59	-0.0922198	0.157493	-0.585547	0.55818	0.995524	membrane-oligosaccharide glycerophosphotransferase
OG1RF_11609	530.681	-0.187527	0.200647	-0.934612	0.349988	0.995524	protein of hypothetical function DUF1801
OG1RF_11612	36.7715	0.247786	0.389177	0.636693	0.524325	0.995524	phosphosugar-binding protein
OG1RF_11616	8.64042	0.249958	0.507059	0.492957	0.622043	0.995524	PTS family mannose/fructose/sorbose porter component IIA
OG1RF_11618	8937.28	-0.0949694	0.165214	-0.574827	0.565408	0.995524	hypothetical protein
OG1RF_11620	10.5184	-0.142537	0.407967	-0.349383	0.726802	0.995524	hypothetical protein
OG1RF_11621	7253.33	0.0805396	0.18312	0.43982	0.660068	0.995524	NgoFVII restriction endonuclease superfamily protein
OG1RF_11623	231619	-0.0997005	0.102881	-0.969084	0.332504	0.995524	enolase
OG1RF_11624	53253.5	-0.14268	0.166808	-0.855354	0.392355	0.995524	triose-phosphate isomerase
OG1RF_11625	92819.1	-0.0905108	0.173947	-0.520335	0.60283	0.995524	phosphoglycerate kinase
OG1RF_11626	568974	-0.134968	0.183289	-0.736369	0.461506	0.995524	glyceraldehyde-3-phosphate dehydrogenase (phosphorylating)
OG1RF_11631	1106.55	-0.181064	0.184037	-0.983844	0.325192	0.995524	putative phosphomethylpyrimidine kinase
OG1RF_11632	27101.5	-0.070629	0.105567	-0.669044	0.503467	0.995524	aspartate--tRNA ligase
OG1RF_11633	10910.3	-0.0490899	0.100567	-0.488133	0.625455	0.995524	histidine--tRNA ligase
OG1RF_11636	11390.9	-0.0401292	0.109576	-0.366223	0.714199	0.995524	GTP diphosphokinase
OG1RF_11641	7266.71	0.0825984	0.118859	0.694931	0.487099	0.995524	replication-associated recombination protein A
OG1RF_11643	5747.28	0.141528	0.252611	0.560263	0.5753	0.995524	universal stress protein
OG1RF_11644	25103.8	-0.0472144	0.138866	-0.34	0.733856	0.995524	acetate kinase
OG1RF_11650	13.3725	0.16999	0.356867	0.476341	0.633831	0.995524	competence protein
OG1RF_11651	55.8595	-0.120918	0.230903	-0.523676	0.600504	0.995524	competence protein
OG1RF_11658	1814.92	-0.0508271	0.106204	-0.478579	0.632238	0.995524	GntR family transcriptional regulator
OG1RF_11659	9902.14	-0.0665009	0.123892	-0.536766	0.591429	0.995524	FtsK/SpoIIIE family cell division protein
OG1RF_11662	6673.41	0.106683	0.135239	0.788848	0.430201	0.995524	putative trans-hexaprenyltranstransferase
OG1RF_11663	10240	-0.0325386	0.0900308	-0.361417	0.717788	0.995524	ABC superfamily ATP binding cassette transporter, ABC/membrane protein
OG1RF_11667	4184.24	-0.0446027	0.0805599	-0.553659	0.579812	0.995524	AraC family transcriptional regulator
OG1RF_11668	8953.91	-0.0572326	0.0840067	-0.681286	0.495691	0.995524	DNA topoisomerase TopB
OG1RF_11670	509.241	-0.0788935	0.140217	-0.562654	0.57367	0.995524	TetR family transcriptional regulator
OG1RF_11672	1498.56	-0.0623861	0.123436	-0.505411	0.61327	0.995524	major facilitator family transporter
OG1RF_11673	21164.9	-0.0780978	0.116564	-0.670001	0.502857	0.995524	tRNA (5-methylaminomethyl-2-thiouridylate)-methyltransferase
OG1RF_11681	401.84	0.0511755	0.0972751	0.526091	0.598825	0.995524	aminoacylase
OG1RF_11684	17.3751	0.137392	0.371945	0.369388	0.711839	0.995524	ABC superfamily ATP binding cassette transporter, binding protein
OG1RF_11685	192.143	-0.152415	0.24454	-0.623271	0.533107	0.995524	hypothetical protein
OG1RF_11686	4069.83	0.0410654	0.121329	0.338464	0.735014	0.995524	hypothetical protein
OG1RF_11690	1070.66	-0.120449	0.153638	-0.783976	0.433054	0.995524	hypothetical protein
OG1RF_11691	5407.96	-0.0714986	0.122421	-0.584041	0.559193	0.995524	FemAB family peptidoglycan biosynthesis protein
OG1RF_11694	7030.96	-0.104829	0.131215	-0.798909	0.424343	0.995524	ABC superfamily ATP binding cassette transporter, ABC protein
OG1RF_11695	4056.27	-0.0883381	0.156606	-0.564078	0.572701	0.995524	hypothetical protein
OG1RF_11698	15196.2	-0.0790382	0.0925323	-0.854168	0.393012	0.995524	protein of hypothetical function DUF147
OG1RF_11700	7757.75	0.0816233	0.129608	0.629773	0.528843	0.995524	hypothetical protein
OG1RF_11702	6837.43	0.128551	0.340221	0.377845	0.705546	0.995524	regulatory protein GlnR
OG1RF_11704	3259.46	0.0399048	0.113868	0.350448	0.726002	0.995524	tRNA isopentenyltransferase
OG1RF_11705	1328.85	0.0834327	0.131185	0.635994	0.52478	0.995524	glycerophosphodiester phosphodiesterase
OG1RF_11706	3313.88	0.046871	0.0991164	0.472889	0.636293	0.995524	group 2 glycosyl transferase
OG1RF_11708	165.243	-0.147612	0.183636	-0.803833	0.421493	0.995524	hypothetical protein
OG1RF_11714	7349.38	-0.121447	0.129637	-0.936827	0.348847	0.995524	group 2 glycosyl transferase
OG1RF_11718	4333.46	-0.0974372	0.145695	-0.668777	0.503638	0.995524	hypothetical protein
OG1RF_11719	143.408	-0.0781895	0.181982	-0.429654	0.667447	0.995524	LicD-like protein
OG1RF_11730	5591.85	-0.0441671	0.0659369	-0.669839	0.502961	0.995524	group 2 glycosyl transferase
OG1RF_11733	6133.41	-0.0617114	0.0922192	-0.669182	0.50338	0.995524	dTDP-4-dehydrorhamnose 3,5-epimerase
OG1RF_11734	6015.4	0.0618381	0.171767	0.36001	0.718839	0.995524	glucose-1-phosphate thymidylyltransferase
OG1RF_11736	3951.88	-0.0385209	0.0704433	-0.546836	0.584492	0.995524	group 2 glycosyl transferase
OG1RF_11737	3061.65	-0.0447924	0.0822036	-0.544896	0.585825	0.995524	group 2 glycosyl transferase
OG1RF_11738	14638.6	-0.0408345	0.0988679	-0.413021	0.679591	0.995524	phospho-N-acetylmuramoyl-pentapeptide- transferase
OG1RF_11739	4260.04	-0.0454564	0.0577271	-0.787436	0.431027	0.995524	YihY family protein
OG1RF_11744	20162.4	0.0457789	0.102206	0.447907	0.65422	0.995524	aminopeptidase PepS
OG1RF_11747	5607.31	-0.119426	0.213817	-0.558544	0.576473	0.995524	fis family DNA-binding protein
OG1RF_11748	5704.41	-0.135713	0.243132	-0.558187	0.576717	0.995524	phenazine biosynthesis protein PhzF family protein
OG1RF_11750	3433.21	0.0547139	0.0757965	0.721853	0.470385	0.995524	neutral zinc metallopeptidase
OG1RF_11755	961.259	0.0950549	0.200209	0.474777	0.634946	0.995524	hypothetical protein
OG1RF_11764	1099.37	0.0440501	0.119469	0.368715	0.71234	0.995524	cell wall surface anchor family protein
OG1RF_11766	220.64	0.11734	0.225001	0.521508	0.602013	0.995524	multidrug ABC superfamily ATP binding cassette transporter, ABC protein
OG1RF_11767	173.709	-0.107916	0.219527	-0.491583	0.623014	0.995524	ABC superfamily ATP binding cassette transporter, membrane protein
OG1RF_11768	5099.62	0.0354671	0.0709587	0.499827	0.617197	0.995524	tryptophan--tRNA ligase
OG1RF_11769	164.417	0.0695809	0.207722	0.334971	0.737647	0.995524	hypothetical protein
OG1RF_11773	30.7659	-0.193405	0.352507	-0.548657	0.583241	0.995524	ABC superfamily ATP binding cassette transporter, membrane protein
OG1RF_11774	32.0905	0.33285	0.432794	0.769073	0.44185	0.995524	sugar ABC superfamily ATP binding cassette transporter, sugar-binding protein
OG1RF_11779	530.888	-0.0927153	0.134126	-0.691253	0.489406	0.995524	hypothetical protein
OG1RF_11783	7.1194	-0.370744	0.493127	-0.751823	0.452158	0.995524	inositol 2-dehydrogenase
OG1RF_11784	8.49604	0.405148	0.495469	0.817707	0.413525	0.995524	inositol 2-dehydrogenase
OG1RF_11785	96.2298	0.278967	0.289369	0.964054	0.335019	0.995524	methylmalonate-semialdehyde dehydrogenase (acylating)
OG1RF_11786	38.1429	0.234188	0.282053	0.830298	0.40637	0.995524	myo-inositol catabolism protein IolB
OG1RF_11787	24.3005	0.153388	0.402544	0.381046	0.703169	0.995524	3D-(3,5/4)-trihydroxycyclohexane-1,2-dione hydrolase
OG1RF_11792	4326.98	-0.0787796	0.103876	-0.758403	0.44821	0.995524	nucleoside 2-deoxyribosyltransferase superfamily protein
OG1RF_11797	3431.18	-0.145806	0.238978	-0.610124	0.54178	0.995524	xanthine permease
OG1RF_11798	1550.17	-0.189045	0.228523	-0.827245	0.408098	0.995524	xanthine phosphoribosyltransferase
OG1RF_11799	4673.43	0.0440252	0.0731966	0.601465	0.547531	0.995524	TIM-barrel fold family protein
OG1RF_11800	4472.2	0.0341867	0.0814519	0.419716	0.674693	0.995524	family 4 N-acetylmuramoyl-L-alanine amidase
OG1RF_11801	874.654	0.0531872	0.114745	0.463525	0.642988	0.995524	hypothetical protein
OG1RF_11803	444.815	0.092576	0.116277	0.796171	0.425933	0.995524	regulator of penicillin binding proteins and beta lactamase transcription
OG1RF_11806	20378.6	0.0512156	0.0946703	0.540989	0.588515	0.995524	aspartate transaminase
OG1RF_11807	5255.51	0.081492	0.124941	0.652243	0.514244	0.995524	peptidase propeptide and YPEB domain protein
OG1RF_11808	13046.9	0.0796129	0.112924	0.705016	0.4808	0.995524	DNA-directed DNA polymerase III epsilon subunit
OG1RF_11809	210.812	-0.149402	0.166777	-0.895818	0.37035	0.995524	hypothetical protein
OG1RF_11810	18925.8	-0.0390967	0.116914	-0.334407	0.738073	0.995524	amino acid permease
OG1RF_11811	16369.7	-0.105598	0.111658	-0.945728	0.344287	0.995524	DNA polymerase III PolC
OG1RF_11812	127.981	0.094864	0.139606	0.679513	0.496813	0.995524	hypothetical protein
OG1RF_11813	94.1618	0.110575	0.181689	0.608593	0.542794	0.995524	hypothetical protein
OG1RF_11815	6.30548	0.229357	0.457004	0.501872	0.615758	0.995524	hypothetical protein
OG1RF_11817	4.64822	0.481661	0.495276	0.972512	0.330796	0.995524	hypothetical protein
OG1RF_11826	2475.6	0.0431728	0.0977926	0.441473	0.658871	0.995524	NifU family SUF system FeS assembly protein
OG1RF_11827	4943.35	0.089673	0.151214	0.593019	0.553168	0.995524	selenocysteine lyase/cysteine desulfurase
OG1RF_11828	5351.37	0.148156	0.177234	0.835933	0.403193	0.995524	iron-sulfur ABC superfamily ATP binding cassette transporter, membrane protein
OG1RF_11830	13461.8	0.235077	0.254677	0.923042	0.355986	0.995524	ribosome recycling factor
OG1RF_11831	18227	0.227938	0.256014	0.890336	0.373286	0.995524	UMP kinase
OG1RF_11833	88381.6	-0.153081	0.190297	-0.804433	0.421147	0.995524	30S ribosomal protein S2
OG1RF_11835	2407.05	0.0400701	0.0982269	0.407934	0.683322	0.995524	TrmH family RNA methyltransferase
OG1RF_11837	11940	0.0492064	0.140301	0.350721	0.725798	0.995524	Oxa1 family cytochrome oxidase biogenesis protein
OG1RF_11838	1401.82	-0.072338	0.17204	-0.420472	0.674141	0.995524	hypothetical protein
OG1RF_11839	23142.6	-0.0921935	0.206816	-0.445776	0.655759	0.995524	glycyl-tRNA synthetase beta subunit
OG1RF_11840	7140.64	-0.071471	0.221997	-0.321946	0.747493	0.995524	glycyl-tRNA synthetase alpha subunit
OG1RF_11848	57568.8	-0.0699255	0.0786288	-0.889311	0.373836	0.995524	30S ribosomal protein S21
OG1RF_11850	5875.56	-0.0967995	0.125223	-0.77302	0.43951	0.995524	protein of hypothetical function DUF299
OG1RF_11854	498.828	0.186839	0.285679	0.654015	0.513102	0.995524	metal transport repressor protein CzrA
OG1RF_11856	27324.7	-0.0362071	0.061718	-0.586654	0.557436	0.995524	bifunctional phosphoglucomutase/phosphomannomutase
OG1RF_11858	663.29	0.150871	0.159607	0.945264	0.344524	0.995524	hypothetical protein
OG1RF_11860	770.976	-0.0509985	0.139792	-0.364816	0.715248	0.995524	GMP reductase
OG1RF_11871	1880.86	-0.148899	0.45686	-0.325918	0.744486	0.995524	hypothetical protein
OG1RF_11872	852.805	-0.172287	0.484379	-0.355687	0.722075	0.995524	hypothetical protein
OG1RF_11873	833.814	-0.153881	0.427838	-0.359672	0.719093	0.995524	phosphate transporter
OG1RF_11877	3344.95	0.0547733	0.104115	0.526085	0.598829	0.995524	DNA-directed DNA polymerase III delta subunit
OG1RF_11878	304.443	0.0771744	0.180248	0.428156	0.668538	0.995524	competence protein ComEC
OG1RF_11879	1890.12	0.166667	0.178514	0.933636	0.350491	0.995524	ComE operon protein 2
OG1RF_11880	45.6542	0.108527	0.321581	0.337481	0.735755	0.995524	competence protein comEA
OG1RF_11882	3280.44	0.0658228	0.123285	0.533906	0.593407	0.995524	PDZ domain protein
OG1RF_11883	1360.57	0.0472441	0.0976024	0.484046	0.628353	0.995524	pantetheine-phosphate adenylyltransferase
OG1RF_11884	1901.98	0.0350548	0.105662	0.331763	0.740068	0.995524	RsmD family RNA methyltransferase
OG1RF_11885	3218.56	-0.0442305	0.0580088	-0.76248	0.445774	0.995524	hypothetical protein
OG1RF_11888	35644.7	-0.051417	0.0716847	-0.717266	0.47321	0.995524	pyruvate carboxylase
OG1RF_11889	6749.15	-0.0317113	0.0810158	-0.391422	0.695486	0.995524	FtsW/RodA/SpoVE family cell division protein
OG1RF_11892	60166.7	-0.216994	0.261179	-0.830825	0.406073	0.995524	GTP-binding protein TypA/BipA
OG1RF_11893	854.575	0.0844073	0.252094	0.334824	0.737758	0.995524	inositol-phosphate phosphatase
OG1RF_11894	296.891	0.227175	0.233438	0.973171	0.330468	0.995524	protein of hypothetical function UPF0223
OG1RF_11898	420.018	-0.048392	0.0949024	-0.509913	0.610112	0.995524	cna protein B-type domain protein
OG1RF_11899	1.96387	0.314892	0.449495	0.700546	0.483586	0.995524	hypothetical protein
OG1RF_11900	359.936	-0.11467	0.149259	-0.768267	0.442329	0.995524	cro/CI family transcriptional regulator
OG1RF_11902	8723.38	-0.136694	0.173649	-0.787188	0.431172	0.995524	arginine--tRNA ligase
OG1RF_11903	5835.89	-0.0860543	0.109969	-0.782533	0.433902	0.995524	O-sialoglycoprotein endopeptidase
OG1RF_11904	2551.41	-0.0530019	0.0851655	-0.62234	0.533718	0.995524	ribosomal-protein-alanine acetyltransferase
OG1RF_11905	3212.73	-0.0515762	0.060002	-0.859576	0.390023	0.995524	ribosomal-protein-alanine acetyltransferase
OG1RF_11907	7283.25	0.0519729	0.0804884	0.64572	0.518461	0.995524	penicillin-binding protein 4
OG1RF_11909	5270.29	0.0423983	0.0828097	0.511997	0.608653	0.995524	hypothetical protein
OG1RF_11910	1528.75	0.0688512	0.0867578	0.793603	0.427427	0.995524	hypothetical protein
OG1RF_11911	397.776	0.0940554	0.100638	0.934589	0.35	0.995524	HAD family haloacid dehalogenase hydrolase
OG1RF_11913	920.141	0.0765733	0.122077	0.627252	0.530494	0.995524	ANH superfamily adenosine nucleotide alpha hydrolase
OG1RF_11914	12057.5	-0.0746286	0.0969762	-0.769556	0.441564	0.995524	phosphatidate cytidylyltransferase
OG1RF_11915	6320.28	0.0865506	0.109864	0.7878	0.430814	0.995524	di-trans,poly-cis-decaprenylcistransferase
OG1RF_11916	2464.4	0.110844	0.147081	0.753626	0.451074	0.995524	ABC superfamily ATP binding cassette transporter, binding protein
OG1RF_11918	2156.31	0.0502532	0.110397	0.455203	0.648963	0.995524	ABC superfamily ATP binding cassette transporter, ABC protein
OG1RF_11921	10245.4	-0.0804908	0.104729	-0.768564	0.442152	0.995524	FtsW/RodA/SpoVE family cell division protein
OG1RF_11925	5615.65	-0.119563	0.128016	-0.93397	0.350319	0.995524	hypothetical protein
OG1RF_11931	7803.79	0.144508	0.232981	0.620258	0.535088	0.995524	uracil phosphoribosyltransferase
OG1RF_11936	2633.93	0.160224	0.223917	0.715553	0.474268	0.995524	thymidine kinase
OG1RF_11937	412.397	0.224389	0.270086	0.830804	0.406084	0.995524	hypothetical protein
OG1RF_11938	68404.4	-0.152458	0.15721	-0.969775	0.332159	0.995524	fumarate reductase
OG1RF_11940	313.28	-0.111	0.271832	-0.408339	0.683025	0.995524	pyruvate:ferredoxin oxidoreductase
OG1RF_11942	80.3999	0.211446	0.382035	0.553472	0.57994	0.995524	ferredoxin--NADP(+) reductase subunit alpha
OG1RF_11943	56.2181	0.229792	0.299157	0.768132	0.442409	0.995524	flavodoxin
OG1RF_11944	16.89	0.164791	0.503164	0.327509	0.743283	0.995524	YqeB family selenium-dependent molybdenum hydroxylase system protein
OG1RF_11946	16.9955	-0.319758	0.506132	-0.631767	0.527539	0.995524	hypothetical protein
OG1RF_11948	27.299	0.377042	0.502546	0.750264	0.453095	0.995524	selenide, water dikinase
OG1RF_11949	42.1899	0.324958	0.498609	0.65173	0.514576	0.995524	putative cysteine desulfurase
OG1RF_11950	58.7874	-0.208953	0.501173	-0.416928	0.676731	0.995524	YgfJ family molybdenum hydroxylase accessory protein
OG1RF_11952	209.475	0.108706	0.199138	0.545882	0.585147	0.995524	hypothetical protein
OG1RF_11953	25.5715	0.380683	0.41217	0.923607	0.355691	0.995524	molybdenum transport domain protein
OG1RF_11954	194.576	0.092282	0.177046	0.521233	0.602204	0.995524	xanthine/uracil permease
OG1RF_11956	81.4571	0.204994	0.248425	0.825176	0.409272	0.995524	carbamate kinase
OG1RF_11958	29.1977	-0.20671	0.490598	-0.421342	0.673505	0.995524	M20/DapE family protein YgeY
OG1RF_11959	10.1204	0.390418	0.506697	0.770516	0.440994	0.995524	diaminopropionate ammonia-lyase
OG1RF_11962	173.101	0.221536	0.40613	0.54548	0.585423	0.995524	S-adenosylhomocysteine deaminase
OG1RF_11964	3083.01	0.0971532	0.138863	0.699631	0.484158	0.995524	UDP-N-acetylmuramoylalanyl-D-glutamate--2, 6-diaminopimelate ligase
OG1RF_11966	19340.5	-0.139648	0.17161	-0.813753	0.415786	0.995524	purine nucleosidase
OG1RF_11967	10486	-0.13266	0.170776	-0.776807	0.437272	0.995524	integral membrane protein
OG1RF_11972	321.611	0.102534	0.149849	0.684251	0.493817	0.995524	multidrug resistance ABC superfamily ATP binding cassette transporter, ABC/membrane protein
OG1RF_11974	615.583	0.0610045	0.113288	0.538491	0.590238	0.995524	guanylate kinase
OG1RF_11976	442.887	0.160445	0.437295	0.366904	0.713691	0.995524	PTS family porter, enzyme I
OG1RF_11977	7180.56	0.210658	0.305492	0.689571	0.490464	0.995524	transcription antiterminator LicT
OG1RF_11978	1188.08	0.182833	0.290199	0.630025	0.528679	0.995524	hypothetical protein
OG1RF_11982	1452.58	-0.0569023	0.152364	-0.373464	0.708803	0.995524	hypothetical protein
OG1RF_11984	752.136	0.0662799	0.0972703	0.681399	0.495619	0.995524	hypothetical protein
OG1RF_11987	40639.8	-0.0923166	0.0989413	-0.933044	0.350797	0.995524	ATP synthase F1 sector gamma subunit
OG1RF_11989	19523.6	-0.0907247	0.0984627	-0.921412	0.356835	0.995524	ATP synthase F1 sector delta subunit
OG1RF_11992	37302.9	-0.0826006	0.101943	-0.810262	0.41779	0.995524	ATP synthase F0 sector subunit A
OG1RF_11993	2738.43	-0.0483765	0.113468	-0.426346	0.669855	0.995524	SsrA-binding protein
OG1RF_11995	3226.59	0.125681	0.147765	0.850548	0.39502	0.995524	lipase/esterase Est
OG1RF_11999	9302.55	-0.0851301	0.218707	-0.389242	0.697097	0.995524	P-ATPase superfamily P-type ATPase cadmium transporter
OG1RF_12002	301.15	0.162434	0.217173	0.747945	0.454493	0.995524	cell wall teichoic acid glycosylation protein GtcA
OG1RF_12003	88.583	0.181326	0.213665	0.848644	0.396079	0.995524	N-acetylmuramoyl-L-alanine amidase
OG1RF_12005	19.255	0.246832	0.365473	0.675376	0.499437	0.995524	transcriptional regulator
OG1RF_12008	763.902	0.0494935	0.144418	0.342709	0.731817	0.995524	hypothetical protein
OG1RF_12009	7890.76	-0.0417615	0.125789	-0.331995	0.739893	0.995524	abortive infection protein
OG1RF_12011	12141.9	0.0639768	0.0914053	0.699924	0.483975	0.995524	ABC superfamily ATP binding cassette transporter, ABC protein
OG1RF_12012	4315.67	0.0876177	0.101801	0.860674	0.389418	0.995524	GntR family transcriptional regulator
OG1RF_12013	1106.76	-0.139084	0.359814	-0.386543	0.699095	0.995524	glycine betaine/L-proline ABC superfamily ATP binding cassette transporter, ABC protein
OG1RF_12014	1731.82	-0.282322	0.363263	-0.777183	0.437051	0.995524	glycine betaine/carnitine/choline ABC superfamily ATP binding cassette transporter
OG1RF_12016	1690.02	0.11992	0.162471	0.738098	0.460455	0.995524	diacylglycerol kinase catalytic domain protein
OG1RF_12017	710.974	0.11248	0.163486	0.688013	0.491445	0.995524	hypothetical protein
OG1RF_12020	13990.7	0.0307478	0.0893985	0.343941	0.730891	0.995524	hypothetical protein
OG1RF_12023	287.894	0.0981302	0.257261	0.381443	0.702875	0.995524	spermidine/putrescine ABC superfamily ATP binding cassette transporter, membrane protein
OG1RF_12025	416.877	0.163032	0.179784	0.906819	0.364503	0.995524	cro/CI family transcriptional regulator
OG1RF_12028	3474.78	0.059219	0.0771606	0.767477	0.442798	0.995524	phosphopantothenoylcysteine decarboxylase
OG1RF_12030	6073.17	0.0522361	0.142817	0.365755	0.714548	0.995524	beta-lactam resistance factor
OG1RF_12033	8127.29	-0.0878734	0.101527	-0.865521	0.386753	0.995524	RecD/TraA family helicase
OG1RF_12034	367.398	-0.0859157	0.199571	-0.430501	0.666831	0.995524	phosphoglycerate mutase
OG1RF_12038	4903.79	-0.0665889	0.113266	-0.587899	0.5566	0.995524	MgtE family magnesium transporter
OG1RF_12040	2210.15	-0.0743428	0.170179	-0.436851	0.66222	0.995524	NAD(+) kinase
OG1RF_12041	1106.82	0.124926	0.198414	0.629623	0.528941	0.995524	GTP diphosphokinase
OG1RF_12048	9181.02	-0.0481959	0.0880529	-0.547352	0.584137	0.995524	tryptophan--tRNA ligase
OG1RF_12049	1992.77	-0.0511609	0.0930267	-0.549959	0.582347	0.995524	multidrug resistance ABC transporter ATP-binding and permease protein
OG1RF_12051	59.3341	-0.138145	0.217405	-0.635427	0.52515	0.995524	hypothetical protein
OG1RF_12053	76.6452	-0.105868	0.222734	-0.47531	0.634566	0.995524	WxL domain surface protein
OG1RF_12057	14250.5	0.0850808	0.116939	0.727564	0.46688	0.995524	Snf2 family protein
OG1RF_12058	7993.44	0.0758584	0.125564	0.604143	0.545749	0.995524	exonuclease SbcC
OG1RF_12061	1225.31	0.058995	0.089809	0.656895	0.511249	0.995524	methyltransferase
OG1RF_12062	488.851	0.0638876	0.0976894	0.653987	0.51312	0.995524	endo/exonuclease amino terminal GIY-YIG domain protein
OG1RF_12063	7716.43	-0.0313752	0.0919346	-0.341277	0.732895	0.995524	MTA/SAH nucleosidase
OG1RF_12066	18213	0.0763715	0.1024	0.745815	0.455779	0.995524	hypothetical protein
OG1RF_12067	51244.9	0.101457	0.114185	0.88853	0.374256	0.995524	tellurite resistance protein
OG1RF_12069	1330.25	-0.0686938	0.101873	-0.674308	0.500116	0.995524	GNAT family acetyltransferase
OG1RF_12070	569.487	0.114438	0.177618	0.64429	0.519387	0.995524	hypothetical protein
OG1RF_12071	558.982	-0.114541	0.178359	-0.64219	0.52075	0.995524	transcriptional regulator
OG1RF_12073	1001.27	0.107378	0.145092	0.74007	0.459258	0.995524	recombination regulator RecX
OG1RF_12077	28.552	0.185874	0.384732	0.483125	0.629007	0.995524	amino acid permease
OG1RF_12085	1003.07	0.0329764	0.103298	0.319235	0.749549	0.995524	L-serine dehydratase
OG1RF_12086	1350.12	-0.038953	0.0903276	-0.431241	0.666293	0.995524	L-serine dehydratase
OG1RF_12087	111.048	-0.081781	0.164374	-0.497529	0.618816	0.995524	D-aminopeptidase superfamily protein
OG1RF_12092	7599.44	-0.136635	0.162091	-0.842954	0.399254	0.995524	transcription termination/antitermination factor NusG
OG1RF_12094	1632.21	0.0717916	0.0934757	0.768025	0.442472	0.995524	50S ribosomal protein L33
OG1RF_12097	2742.26	0.0417231	0.104566	0.399011	0.689885	0.995524	UDP-N-acetylmuramate dehydrogenase
OG1RF_12099	4783.08	-0.0978798	0.125385	-0.780631	0.43502	0.995524	exodeoxyribonuclease III
OG1RF_12100	4466.45	-0.0781067	0.132666	-0.588747	0.556031	0.995524	exonuclease
OG1RF_12101	493.615	-0.0480942	0.130933	-0.367319	0.713381	0.995524	hypothetical protein
OG1RF_12102	15862.4	0.0943958	0.269979	0.349641	0.726608	0.995524	thioredoxin-disulfide reductase
OG1RF_12104	5120	-0.0576553	0.133127	-0.433084	0.664954	0.995524	O-methyltransferase
OG1RF_12106	12329.4	0.153569	0.155574	0.987112	0.323588	0.995524	metallo-beta-lactamase
OG1RF_12107	6541.57	0.0210202	0.055305	0.380079	0.703887	0.995524	hypothetical protein
OG1RF_12113	5728.23	-0.13463	0.137485	-0.979235	0.327464	0.995524	ABC superfamily ATP binding cassette transporter, membrane protein
OG1RF_12115	20950.4	0.13884	0.167944	0.826707	0.408403	0.995524	anaerobic ribonucleoside-triphosphate reductase large subunit
OG1RF_12116	8199.32	0.119458	0.151026	0.790975	0.428959	0.995524	pyruvate formate-lyase activating enzyme
OG1RF_12118	1233.8	-0.156064	0.165009	-0.945791	0.344255	0.995524	YbbM family protein
OG1RF_12119	1299.06	-0.134817	0.155069	-0.869398	0.38463	0.995524	ABC superfamily ATP binding cassette transporter, ABC protein
OG1RF_12121	7187.11	0.0622322	0.0733813	0.848065	0.396402	0.995524	initiation-control protein YabA
OG1RF_12122	17564.2	0.0288521	0.0453793	0.635799	0.524907	0.995524	stage 0 sporulation protein YaaT
OG1RF_12126	1083.77	0.1214	0.159399	0.761613	0.446291	0.995524	recombination protein R
OG1RF_12127	266.02	-0.0950107	0.123747	-0.76778	0.442618	0.995524	thiaminase
OG1RF_12134	588.75	-0.128107	0.160353	-0.798905	0.424346	0.995524	MarR family transcriptional regulator
OG1RF_12137	51.4408	0.155411	0.268634	0.578526	0.562909	0.995524	putative hydroxyethylthiazole kinase
OG1RF_12140	17978.5	0.0745678	0.0855058	0.872079	0.383165	0.995524	DNA polymerase III, gamma/tau subunit DnaX
OG1RF_12141	8681.44	-0.0451401	0.0612008	-0.737572	0.460774	0.995524	galactose-1-phosphate uridylyltransferase
OG1RF_12142	5315.05	-0.0342426	0.0640522	-0.534605	0.592923	0.995524	UDP-glucose 4-epimerase
OG1RF_12150	1763.88	0.144947	0.154179	0.940123	0.347155	0.995524	5-formyltetrahydrofolate cyclo-ligase
OG1RF_12153	3636.82	0.0813677	0.114297	0.7119	0.476527	0.995524	hypothetical protein
OG1RF_12154	4407.3	0.075579	0.106334	0.710771	0.477226	0.995524	LysM domain lipoprotein
OG1RF_12155	591.19	-0.0543447	0.105286	-0.51616	0.605743	0.995524	brp/Blh family beta-carotene 15,15'-monooxygenase
OG1RF_12156	2176.85	0.101804	0.143497	0.709449	0.478046	0.995524	hypothetical protein
OG1RF_12157	21773.6	-0.191562	0.204816	-0.93529	0.349639	0.995524	50S ribosomal protein L33
OG1RF_12159	28278.7	-0.138392	0.187722	-0.737219	0.460989	0.995524	threonine--tRNA ligase
OG1RF_12160	942.839	-0.185711	0.250095	-0.742562	0.457747	0.995524	4-oxalocrotonate tautomerase
OG1RF_12161	501.636	0.0727784	0.137953	0.527561	0.597804	0.995524	serine-type D-Ala-D-Ala carboxypeptidase
OG1RF_12162	513.404	0.108549	0.155544	0.697865	0.485262	0.995524	sensor histidine kinase VanS
OG1RF_12163	147.1	0.225621	0.29244	0.771513	0.440403	0.995524	response regulator
OG1RF_12166	553.677	-0.0658893	0.119949	-0.549309	0.582793	0.995524	hypothetical protein
OG1RF_12167	583.994	0.336864	0.421753	0.798723	0.424451	0.995524	Mannosyl-glycoprotein endo-beta-N-acetylglucosaminidase
OG1RF_12168	764.654	-0.112528	0.257907	-0.436313	0.662609	0.995524	PFL4705 family integrating conjugative element protein
OG1RF_12169	12737.4	0.0554476	0.11417	0.485657	0.62721	0.995524	glucose-1-phosphate adenylyltransferase
OG1RF_12171	9685.52	-0.0852337	0.090597	-0.9408	0.346807	0.995524	methyltransferase
OG1RF_12172	2182.6	-0.094851	0.100663	-0.942264	0.346057	0.995524	Iojap family protein
OG1RF_12173	5908.32	-0.0580711	0.122591	-0.4737	0.635714	0.995524	HD domain protein
OG1RF_12174	5506.96	-0.0743096	0.0985877	-0.753741	0.451005	0.995524	nicotinate-nucleotide adenylyltransferase
OG1RF_12175	2702.14	-0.0521841	0.132432	-0.394046	0.693547	0.995524	RNA-binding protein
OG1RF_12183	12137.7	-0.183671	0.232878	-0.7887	0.430287	0.995524	beta-ketoacyl-acyl-carrier-protein synthase II
OG1RF_12184	9210.44	-0.150133	0.174235	-0.861668	0.38887	0.995524	3-oxoacyl-[acyl-carrier-protein] reductase
OG1RF_12187	44144.6	-0.135693	0.141327	-0.960133	0.336988	0.995524	acyl carrier protein
OG1RF_12191	3354.34	0.105196	0.206822	0.508631	0.611011	0.995524	2-hydroxy-3-oxopropionate reductase
OG1RF_12192	10782.1	-0.0436608	0.0563406	-0.774945	0.438372	0.995524	group 1 glycosyl transferase
OG1RF_t10049	27.8242	-0.236768	0.276586	-0.856036	0.391978	0.995524	tRNA-Asn
OG1RF_12197	5821.23	0.0451418	0.0986461	0.457614	0.64723	0.995524	putative cystathionine beta-lyase
OG1RF_12202	4336.6	-0.0361848	0.110955	-0.326122	0.744332	0.995524	5'-nucleotidase
OG1RF_12204	17074	-0.0522083	0.122056	-0.427741	0.668839	0.995524	hypothetical protein
OG1RF_12205	5510.55	-0.041315	0.11927	-0.346398	0.729043	0.995524	sugar ABC superfamily ATP binding cassette transporter, membrane protein
OG1RF_12206	6046.87	-0.040717	0.10205	-0.39899	0.689901	0.995524	ABC superfamily ATP binding cassette transporter, permease protein
OG1RF_12207	10630	-0.0883475	0.0988411	-0.893834	0.371411	0.995524	ABC superfamily ATP binding cassette transporter, ABC protein
OG1RF_12208	8812.43	-0.0243631	0.0633894	-0.38434	0.700727	0.995524	group 2 glycosyl transferase
OG1RF_12210	7799.76	0.023905	0.062665	0.381474	0.702852	0.995524	Trk family potassium (K+) transporter, NAD+ binding protein
OG1RF_12217	2387.36	-0.0730762	0.113629	-0.64311	0.520153	0.995524	UDP-N-acetylglucosamine 2-epimerase
OG1RF_12219	240.863	-0.0851798	0.13398	-0.635764	0.52493	0.995524	hypothetical protein
OG1RF_12220	10309.5	0.0393976	0.0801414	0.491601	0.623001	0.995524	multidrug ABC superfamily ATP binding cassette transporter, ABC protein
OG1RF_12221	8787.97	0.0648505	0.0839087	0.77287	0.439599	0.995524	ABC superfamily ATP binding cassette transporter, ABC/membrane protein
OG1RF_12225	50583.5	-0.0712096	0.11995	-0.59366	0.55274	0.995524	cold shock protein CspA
OG1RF_12227	6059.87	0.0517816	0.0955396	0.541991	0.587824	0.995524	HAD superfamily hydrolase
OG1RF_12229	5483.55	-0.152238	0.167769	-0.907428	0.36418	0.995524	hypothetical protein
OG1RF_12235	96.2422	0.168086	0.176565	0.951981	0.341107	0.995524	S1 family extracellular protease
OG1RF_12236	39.206	0.214482	0.341129	0.628741	0.529518	0.995524	hypothetical protein
OG1RF_12237	53.5482	0.114496	0.218497	0.524017	0.600267	0.995524	arsenical resistance operon repressor
OG1RF_12239	201.801	-0.115482	0.135157	-0.854429	0.392867	0.995524	alcohol dehydrogenase
OG1RF_12240	121.499	-0.140009	0.19953	-0.701691	0.482872	0.995524	acetyltransferase
OG1RF_12243	986.61	0.264398	0.367958	0.718554	0.472416	0.995524	ribose ABC superfamily ATP binding cassette transporter, membrane protein
OG1RF_12245	1415.51	0.0605073	0.111178	0.544237	0.586278	0.995524	LacI family sugar-binding transcriptional regulator
OG1RF_12247	117.044	-0.202704	0.290679	-0.697344	0.485588	0.995524	PTS family ascorbate porter, IIC component
OG1RF_12248	49.4655	-0.165033	0.343694	-0.480173	0.631104	0.995524	PTS family porter, IIB component
OG1RF_12249	993.631	0.0968545	0.241633	0.400833	0.688543	0.995524	BglG family transcriptional antiterminator
OG1RF_12250	9.34859	-0.212493	0.390768	-0.543784	0.58659	0.995524	hypothetical protein
OG1RF_12252	100.439	0.146526	0.18096	0.809719	0.418102	0.995524	hypothetical protein
OG1RF_12256	1261.35	-0.0750587	0.155934	-0.48135	0.630268	0.995524	DNA mismatch repair protein MutS2
OG1RF_12257	41.7128	-0.268051	0.376367	-0.712208	0.476336	0.995524	4-hydroxy-2-oxoglutarate aldolase
OG1RF_12258	52.6066	0.163225	0.358049	0.455873	0.648481	0.995524	L-seryl-tRNA(Sec) selenium transferase
OG1RF_12262	14.4564	0.1874	0.496752	0.377251	0.705987	0.995524	PTS system fructose IIA component
OG1RF_12265	3520.79	0.0800966	0.0804124	0.996073	0.319215	0.995524	amidase
OG1RF_12266	84.2752	0.142508	0.230851	0.617318	0.537025	0.995524	transcriptional regulator
OG1RF_12273	349.205	0.134028	0.158494	0.845638	0.397755	0.995524	protein of hypothetical function DUF156
OG1RF_12277	526.547	0.107731	0.184688	0.583314	0.559682	0.995524	hypothetical protein
OG1RF_12278	330.999	0.140475	0.168855	0.831927	0.40545	0.995524	allantoate amidohydrolase
OG1RF_12279	57.7013	0.104755	0.241344	0.434047	0.664255	0.995524	allantoinase
OG1RF_12280	9.285	0.411797	0.488397	0.843161	0.399138	0.995524	cytosine/purine permease
OG1RF_12283	1680.05	0.13954	0.139975	0.99689	0.318818	0.995524	putative lipoprotein
OG1RF_12287	2071.27	-0.0623856	0.120471	-0.517846	0.604566	0.995524	chloride channel family chloride transporter
OG1RF_12292	24.7126	-0.133188	0.373218	-0.356863	0.721195	0.995524	hypothetical protein
OG1RF_12295	1529.55	0.12512	0.228215	0.548258	0.583515	0.995524	DAACS family dicarboxylate/amino acid:sodium (Na+) or proton (H+) symporter
OG1RF_12296	2522	-0.057522	0.111227	-0.517158	0.605046	0.995524	potassium channel protein
OG1RF_12297	4911.27	-0.0580756	0.0920968	-0.630593	0.528307	0.995524	tRNA-pseudouridine synthase I
OG1RF_12299	538.459	-0.0965013	0.130411	-0.739976	0.459314	0.995524	hypothetical protein
OG1RF_12300	132.797	0.132684	0.207924	0.638139	0.523383	0.995524	sigma-70 family protein
OG1RF_12305	3793.26	0.0943469	0.187931	0.50203	0.615647	0.995524	serine protease HtrA
OG1RF_12307	7380.27	-0.0975763	0.118964	-0.820216	0.412093	0.995524	universal stress protein
OG1RF_12308	5809.99	-0.153169	0.174911	-0.875697	0.381195	0.995524	thioredoxin family protein
OG1RF_12309	14792.9	-0.0938276	0.14806	-0.633714	0.526268	0.995524	glutamyl aminopeptidase
OG1RF_12313	32.6014	0.194681	0.318801	0.610668	0.541419	0.995524	PTS family porter component IIC
OG1RF_12317	33.7724	-0.116853	0.288273	-0.405356	0.685216	0.995524	PTS system, IIA component
OG1RF_12325	1566.45	-0.0457053	0.103104	-0.443293	0.657554	0.995524	putative lipoprotein
OG1RF_12334	51126.3	-0.0943461	0.158729	-0.594386	0.552254	0.995524	polyribonucleotide nucleotidyltransferase
OG1RF_12337	2933.52	-0.110436	0.109595	-1.00767	0.313612	0.995524	hydrolase
OG1RF_12338	1802.5	-0.108801	0.141636	-0.768169	0.442387	0.995524	DNA alkylation repair enzyme
OG1RF_12342	2285.06	-0.0577672	0.111673	-0.517291	0.604953	0.995524	signal peptidase I LepB
OG1RF_12344	18.9547	-0.249464	0.324266	-0.769317	0.441705	0.995524	hypothetical protein
OG1RF_12349	330.482	0.125444	0.170409	0.736133	0.46165	0.995524	tripeptide aminopeptidase
OG1RF_12351	298.117	0.151204	0.285843	0.528975	0.596823	0.995524	ferric (Fe+3) ABC superfamily ATP binding cassette transporter, binding protein
OG1RF_12353	238.334	0.163404	0.267015	0.611967	0.54056	0.995524	ferric (Fe+3) ABC superfamily ATP binding cassette transporter, membrane protein
OG1RF_12356	2674.95	-0.183333	0.274688	-0.667421	0.504503	0.995524	hypothetical protein
OG1RF_12357	14748.5	0.0719654	0.0717455	1.00306	0.31583	0.995524	glutathione synthase
OG1RF_12359	3187.23	0.0983429	0.133452	0.736914	0.461175	0.995524	YitT family protein
OG1RF_12360	1701.49	0.117452	0.132757	0.884713	0.376311	0.995524	lactoylglutathione lyase
OG1RF_12361	905.449	-0.0852407	0.159777	-0.533499	0.593688	0.995524	cupin superfamily protein
OG1RF_12363	2808.07	-0.0627459	0.0920331	-0.681775	0.495381	0.995524	cof family protein
OG1RF_12364	13496.6	-0.0509417	0.0792554	-0.642754	0.520384	0.995524	cell division protein Smc
OG1RF_12366	3070.71	0.238904	0.252345	0.946736	0.343773	0.995524	peptide ABC superfamily ATP binding cassette transporter, binding protein
OG1RF_12367	307.913	0.214354	0.331865	0.645907	0.518339	0.995524	ABC superfamily ATP binding cassette transporter, ABC protein
OG1RF_12368	391.821	0.14223	0.362878	0.391949	0.695096	0.995524	oligopeptide ABC superfamily ATP binding cassette transporter, membrane protein
OG1RF_12369	861.637	0.143944	0.331521	0.434191	0.66415	0.995524	ABC superfamily ATP binding cassette transporter, ABC protein
OG1RF_12371	2946.34	0.106967	0.205042	0.521686	0.601889	0.995524	acyl carrier protein
OG1RF_12373	4602.95	0.0946298	0.103072	0.918093	0.35857	0.995524	DNA helicase RecG
OG1RF_12374	51126.3	-0.0674022	0.112838	-0.597338	0.550282	0.995524	DAK2 domain protein
OG1RF_12375	7446.9	-0.0381563	0.088019	-0.4335	0.664651	0.995524	Gls24 family general stress protein
OG1RF_12376	154.289	0.0560734	0.167912	0.333945	0.738421	0.995524	response regulator
OG1RF_12379	30.0829	-0.193858	0.32944	-0.588448	0.556232	0.995524	ABC superfamily ATP binding cassette transporter ABC protein
OG1RF_12382	3580.79	-0.0520784	0.0645608	-0.806656	0.419864	0.995524	ribulose-phosphate 3-epimerase
OG1RF_12384	35971.2	-0.024989	0.076115	-0.328306	0.74268	0.995524	non-specific serine/threonine protein kinase
OG1RF_12385	9874.92	-0.0363603	0.071198	-0.510693	0.609566	0.995524	serine/threonine protein phosphatase 1
OG1RF_12389	9652.83	-0.0720014	0.0794682	-0.906041	0.364914	0.995524	DNA replication factor Y
OG1RF_12390	11297.9	-0.0756894	0.144295	-0.524548	0.599897	0.995524	DNA-directed RNA polymerase subunit omega
OG1RF_12393	6718.96	-0.0854501	0.106321	-0.803696	0.421572	0.995524	hypothetical protein
OG1RF_12394	4319.86	-0.042197	0.0636626	-0.662823	0.507444	0.995524	YicC like protein
OG1RF_12397	19.2078	0.130113	0.386834	0.336354	0.736604	0.995524	2-dehydro-3-deoxyphosphogluconate aldolase/4-hydroxy-2-oxoglutarate aldolase
OG1RF_12399	8.07428	-0.310292	0.479597	-0.646984	0.517642	0.995524	PTS family mannose/fructose/sorbose porter component IIA
OG1RF_12400	6.03917	-0.34837	0.506308	-0.688059	0.491415	0.995524	PTS family mannose/fructose/sorbose porter, IIB component
OG1RF_12401	8.48396	-0.253795	0.502518	-0.505047	0.613526	0.995524	PTS family mannose/fructose/sorbose porter component IID
OG1RF_12402	9.33589	-0.286168	0.499114	-0.573353	0.566406	0.995524	PTS family mannose/fructose/sorbose porter component IIC
OG1RF_12403	32.3012	-0.314437	0.50573	-0.62175	0.534107	0.995524	putative glycerol dehydrogenase
OG1RF_12405	117.816	0.28095	0.342011	0.821465	0.411382	0.995524	6-phosphogluconate dehydrogenase
OG1RF_12407	356.64	-0.172935	0.185846	-0.930528	0.352098	0.995524	hypothetical protein
OG1RF_12408	414.297	0.146669	0.1704	0.860734	0.389384	0.995524	hypothetical protein
OG1RF_12410	3382.73	0.0974693	0.148225	0.657578	0.510809	0.995524	CDP-diacylglycerol-glycerol-3-phosphate 3-phosphatidyltransferase
OG1RF_12411	562.846	0.0909749	0.164446	0.55322	0.580112	0.995524	hypothetical protein
OG1RF_12412	352.939	0.102676	0.162046	0.633623	0.526327	0.995524	hypothetical protein
OG1RF_12414	1071.76	0.0569271	0.101945	0.558409	0.576565	0.995524	hypothetical protein
OG1RF_12418	7555.91	-0.0404228	0.0722785	-0.559264	0.575981	0.995524	M16 family peptidase
OG1RF_12420	11170.5	0.102433	0.128739	0.795661	0.426229	0.995524	large conductance mechanosensitive channel protein
OG1RF_12421	1054.32	-0.0779197	0.176705	-0.440958	0.659243	0.995524	S-layer protein
OG1RF_12423	1087.25	0.107233	0.187515	0.571861	0.567416	0.995524	trehalose operon repressor
OG1RF_12427	2430.45	-0.130517	0.159812	-0.816692	0.414105	0.995524	hypothetical protein
OG1RF_12428	1657.84	-0.117108	0.155719	-0.752047	0.452023	0.995524	hypothetical protein
OG1RF_12430	74.135	0.14644	0.269607	0.54316	0.58702	0.995524	hypothetical protein
OG1RF_12431	34321	0.0878995	0.196152	0.448119	0.654068	0.995524	phosphoribosyl pyrophosphate synthetase
OG1RF_12436	748.261	-0.111536	0.142456	-0.78295	0.433657	0.995524	hypothetical protein
OG1RF_12438	71033.2	-0.0759622	0.119092	-0.637843	0.523576	0.995524	2',3'-cyclic-nucleotide 2'-phosphodiesterase
OG1RF_12440	2142.45	0.12234	0.158118	0.773728	0.439092	0.995524	competence/damage-inducible protein CinA
OG1RF_12442	668.778	0.0828818	0.11092	0.747223	0.454929	0.995524	FMN reductase
OG1RF_12443	2263.57	0.108404	0.130039	0.833627	0.404491	0.995524	Rrf2 family transcriptional regulator
OG1RF_12446	23402.9	0.105516	0.140243	0.75238	0.451823	0.995524	succinyl-diaminopimelate desuccinylase
OG1RF_12448	548.093	-0.0924129	0.12678	-0.728924	0.466048	0.995524	RNA polymerase sigma-70 factor
OG1RF_12449	3050.73	-0.0925049	0.116425	-0.794542	0.42688	0.995524	M protein trans-acting positive regulator
OG1RF_12450	1330	0.0628933	0.0985856	0.637956	0.523502	0.995524	hypothetical protein
OG1RF_12452	482.35	-0.11798	0.132505	-0.890379	0.373263	0.995524	UbiD family decarboxylase
OG1RF_12454	953.821	-0.0282509	0.0842208	-0.335439	0.737294	0.995524	UbiD family decarboxylase
OG1RF_12456	1223.8	-0.188398	0.195995	-0.961243	0.33643	0.995524	WxL domain surface protein
OG1RF_12462	1666.46	0.0365256	0.104853	0.348349	0.727578	0.995524	response regulator
OG1RF_12463	2785.85	0.0892229	0.121453	0.734631	0.462564	0.995524	sensor histidine kinase
OG1RF_12467	62.2749	0.124985	0.238609	0.523808	0.600412	0.995524	OsmC/Ohr family protein
OG1RF_12470	199.217	-0.159807	0.192751	-0.829087	0.407055	0.995524	cobalamin synthesis protein/P47K family protein
OG1RF_12471	11.2059	-0.222988	0.386731	-0.576598	0.564211	0.995524	hypothetical protein
OG1RF_12472	230.189	-0.192954	0.253202	-0.762053	0.446028	0.995524	ABC superfamily ATP binding cassette transporter, binding protein
OG1RF_12481	925.122	0.145222	0.308511	0.470719	0.637841	0.995524	choline binding protein
OG1RF_12484	1635.49	0.0820195	0.11257	0.728611	0.46624	0.995524	hypothetical protein
OG1RF_12486	59307.5	-0.174315	0.173421	-1.00516	0.314822	0.995524	30S ribosomal protein S9
OG1RF_12487	84557	-0.160303	0.16195	-0.989835	0.322255	0.995524	50S ribosomal protein L13
OG1RF_12489	1755.06	-0.067147	0.131127	-0.512076	0.608598	0.995524	putative lipoprotein
OG1RF_12490	536.788	0.0836574	0.173395	0.482466	0.629475	0.995524	gluconokinase
OG1RF_12491	21.757	-0.281618	0.400093	-0.703881	0.481507	0.995524	putative prepilin peptidase
OG1RF_12492	158483	-0.121763	0.15392	-0.791082	0.428896	0.995524	DNA-directed RNA polymerase subunit beta prime
OG1RF_12493	112642	-0.053731	0.138455	-0.388074	0.697961	0.995524	DNA-directed RNA polymerase subunit beta
OG1RF_12497	467.143	0.105415	0.227401	0.463566	0.642959	0.995524	hypothetical protein
OG1RF_12499	2664.22	0.0445258	0.115324	0.386092	0.699428	0.995524	chitin binding protein
OG1RF_12500	1995.34	-0.162517	0.184711	-0.879845	0.378943	0.995524	cell-envelope associated acid phosphatase
OG1RF_12505	6288.96	-0.0417104	0.0902769	-0.462027	0.644062	0.995524	hypothetical protein
OG1RF_12510	154857	-0.0890936	0.153524	-0.580323	0.561697	0.995524	NADH dehydrogenase
OG1RF_12511	1275.77	-0.0640475	0.111987	-0.571918	0.567377	0.995524	secreted protein
OG1RF_12512	1350.02	-0.11172	0.166362	-0.671545	0.501874	0.995524	heptaprenyl diphosphate synthase component I
OG1RF_12515	1146.6	0.148872	0.161836	0.919896	0.357627	0.995524	putative nucleoside-triphosphatase
OG1RF_12521	881.08	0.0998044	0.111196	0.897555	0.369423	0.995524	cro/CI family zinc-binding transcriptional regulator
OG1RF_12524	89.8307	0.162778	0.266149	0.611607	0.540798	0.995524	protein of hypothetical function DUF917
OG1RF_12525	154.707	0.140874	0.213662	0.659331	0.509683	0.995524	cytosine/purine/uracil/thiamine/allantoin permease
OG1RF_12527	6273.6	-0.0956141	0.0991884	-0.963965	0.335064	0.995524	U32 family peptidase
OG1RF_12528	3802.71	-0.0832502	0.106656	-0.780546	0.435069	0.995524	U32 family peptidase
OG1RF_12531	1360.57	0.239734	0.24811	0.966242	0.333923	0.995524	transcriptional regulator CtsR
OG1RF_t10054	1490.3	-0.140154	0.280804	-0.499117	0.617697	0.995524	tRNA-Gly
OG1RF_t10055	1526.57	-0.255299	0.269716	-0.946547	0.34387	0.995524	tRNA-Thr
OG1RF_t10056	1351.36	-0.245499	0.290175	-0.84604	0.39753	0.995524	tRNA-Leu
OG1RF_t10057	767.251	-0.242155	0.299623	-0.808197	0.418977	0.995524	tRNA-Lys
OG1RF_t10058	343.218	-0.253499	0.297454	-0.852231	0.394086	0.995524	tRNA-Val
OG1RF_12539	3170.77	-0.0504152	0.0849494	-0.593473	0.552864	0.995524	hypothetical protein
OG1RF_12540	3605.57	0.1398	0.163874	0.853097	0.393606	0.995524	hypothetical protein
OG1RF_12546	1209.3	0.161355	0.178225	0.905343	0.365284	0.995524	hypothetical protein
OG1RF_12549	215.112	0.151327	0.204079	0.74151	0.458384	0.995524	transaldolase
OG1RF_12551	195.747	0.0645827	0.178633	0.361539	0.717696	0.995524	PTS family glucitol/sorbitol porter, IIB component
OG1RF_12558	361.278	0.0508334	0.156133	0.325577	0.744745	0.995524	cell wall surface anchor family protein
OG1RF_12559	0.48917	-0.161094	0.354054	-0.455	0.649109	0.995524	hypothetical protein
OG1RF_12560	707.535	-0.1222	0.245067	-0.498638	0.618035	0.995524	triphosphoribosyl-dephospho-CoA synthase
OG1RF_12562	1750.75	-0.141737	0.370097	-0.382972	0.70174	0.995524	oxaloacetate decarboxylase
OG1RF_12563	479.04	-0.235171	0.410334	-0.573122	0.566562	0.995524	2'-(5''-triphosphoribosyl)-3'-dephospho-CoA:apo- citrate lyase
OG1RF_12564	1699.9	-0.203684	0.424602	-0.479705	0.631437	0.995524	citrate (pro-3S)-lyase
OG1RF_12565	1555.73	-0.157802	0.433945	-0.363645	0.716123	0.995524	citrate (Pro-3S)-lyase
OG1RF_12566	616.569	-0.16593	0.441088	-0.376183	0.706781	0.995524	citrate lyase acyl carrier protein
OG1RF_12569	1375.45	-0.17837	0.46393	-0.384476	0.700625	0.995524	glutaconyl-CoA decarboxylase
OG1RF_12575	14364.5	0.0249756	0.0757167	0.329856	0.741509	0.995524	RNA-binding protein
OG1RF_12576	13427.8	0.0368616	0.0683093	0.539628	0.589454	0.995524	stage III sporulation protein J
OG1RF_12577	3793.17	0.0407745	0.0839392	0.485762	0.627136	0.995524	ribonuclease P
OG1RF_12578	8579.58	-0.221824	0.227458	-0.975233	0.329445	0.995524	50S ribosomal protein L34
OG1RF_12579	7.58598	0.246192	0.441175	0.558037	0.576819	0.995524	hypothetical protein
OG1RF_11042	5480.4	-0.0562701	0.177043	-0.317834	0.750611	0.995909	ribosomal protein L7/L12
OG1RF_10323	76.6822	-0.0697281	0.220565	-0.316135	0.7519	0.995948	AraC family transcriptional regulator
OG1RF_10732	41408.4	-0.0281022	0.0893464	-0.314531	0.753118	0.995948	hypothetical protein
OG1RF_11376	1738.09	-0.0464233	0.147173	-0.315434	0.752432	0.995948	hypothetical protein
OG1RF_11493	28.7798	0.0961452	0.305319	0.314901	0.752837	0.995948	amidophosphoribosyltransferase
OG1RF_11653	1870.48	0.0944	0.298396	0.316358	0.751731	0.995948	amino acid permease
OG1RF_11832	51669	-0.0595427	0.189437	-0.314314	0.753282	0.995948	elongation factor EF1B
OG1RF_12352	228.543	-0.0758058	0.239959	-0.315911	0.75207	0.995948	ABC superfamily ATP binding cassette transporter, ABC protein
OG1RF_10531	53010.6	-0.0381494	0.12173	-0.313394	0.753981	0.996373	hypothetical protein
OG1RF_10982	201.011	-0.123338	0.394753	-0.312442	0.754704	0.996829	response regulator
OG1RF_10006	14450	0.0244744	0.0800925	0.305577	0.759927	0.997088	DNA topoisomerase (ATP-hydrolyzing) subunit A
[truncated: 650 more rows]

## Sheet: madS202E_vs_OG
	baseMean	log2FoldChange	lfcSE	stat	pvalue	padj	Product
OG1RF_12268	1223.91	3.27378	0.132977	24.6191	7.88785e-134	2.00036e-130	ABC superfamily ATP binding cassette transporter, ABC protein
OG1RF_12267	2464.96	3.30934	0.148223	22.3267	2.03257e-110	2.5773e-107	permease protein
OG1RF_12269	1927.11	3.26103	0.147643	22.0873	4.18451e-108	3.53731e-105	PFL4705 family integrating conjugative element protein
OG1RF_11931	7803.79	-4.81305	0.235365	-20.4493	6.09862e-93	3.86653e-90	uracil phosphoribosyltransferase
OG1RF_12111	10007.3	1.77494	0.0918106	19.3327	2.85267e-83	1.44687e-80	D-alanine transfer protein DltB
OG1RF_12331	4030.87	1.99749	0.107285	18.6185	2.27703e-77	9.62423e-75	secreted lipase
OG1RF_11751	1155.44	2.79689	0.150581	18.574	5.22142e-77	1.89165e-74	hypothetical protein
OG1RF_12109	16344	1.73176	0.0962808	17.9866	2.48155e-72	7.86652e-70	D-alanyl-lipoteichoic acid biosynthesis protein DltD
OG1RF_12110	3896.23	1.75875	0.0991621	17.7361	2.20562e-70	6.21494e-68	D-alanine--D-alanyl carrier protein ligase subunit 2
OG1RF_12112	13125.7	1.75049	0.0989383	17.6928	4.76616e-70	1.2087e-67	D-alanine--D-alanyl carrier protein ligase subunit 1
OG1RF_11656	13748.6	2.4618	0.140216	17.5572	5.23577e-69	1.20708e-66	ABC superfamily ATP binding cassette transporter, permease protein
OG1RF_11657	4109.35	2.33288	0.138571	16.8353	1.34532e-63	2.84311e-61	ABC superfamily ATP binding cassette transporter, ABC protein
OG1RF_12131	568.239	2.09325	0.187801	11.1461	7.48414e-29	1.45998e-26	hypothetical protein
OG1RF_10720	4197.35	1.28796	0.125534	10.2598	1.06877e-24	1.936e-22	putative lipoprotein
OG1RF_10328	1741.57	3.05684	0.340217	8.98498	2.5879e-19	4.37528e-17	peptidoglycan binding protein
OG1RF_10867	9340.57	-0.643141	0.0766928	-8.38594	5.03218e-17	7.976e-15	integral membrane protein
OG1RF_10533	7643.67	1.45248	0.177501	8.18298	2.76917e-16	4.13094e-14	cell wall lysis protein
OG1RF_10281	50959.3	1.1569	0.142816	8.10061	5.46845e-16	7.70444e-14	secreted antigen
OG1RF_11825	11715.3	-0.667173	0.085882	-7.76849	7.94287e-15	1.06016e-12	ABC superfamily ATP binding cassette transporter, membrane protein
OG1RF_11799	4673.43	-0.569745	0.0735205	-7.74948	9.22717e-15	1.17001e-12	TIM-barrel fold family protein
OG1RF_11570	8105.49	0.706732	0.092806	7.61515	2.6338e-14	3.18063e-12	glycerophosphoryl diester phosphodiesterase
OG1RF_10760	10110.1	0.922464	0.123979	7.4405	1.00307e-13	1.15627e-11	Lysyl-tRNA synthetase (class II)
OG1RF_10895	253.557	-1.62484	0.218863	-7.42402	1.13621e-13	1.2528e-11	glutamine ABC superfamily ATP binding cassette transporter, membrane protein
OG1RF_10595	15423.2	-0.800419	0.109493	-7.31021	2.66733e-13	2.81848e-11	glycine betaine/L-proline ABC superfamily ATP binding cassette transporter, ABC protein
OG1RF_11569	7424.59	0.805659	0.112384	7.16883	7.56442e-13	7.67334e-11	integral membrane protein
OG1RF_11826	2475.6	-0.701047	0.0983888	-7.12527	1.03874e-12	1.01317e-10	NifU family SUF system FeS assembly protein
OG1RF_10473	3380.33	0.862841	0.123538	6.98441	2.86049e-12	2.68674e-10	amidase
OG1RF_11701	26249.6	-2.24367	0.322035	-6.96715	3.23424e-12	2.9293e-10	glutamate--ammonia ligase
OG1RF_11678	3354.79	0.629885	0.0910357	6.91909	4.54542e-12	3.9749e-10	ABC superfamily ATP binding cassette transporter, membrane protein
OG1RF_10671	6473.19	0.857515	0.125222	6.84794	7.49203e-12	6.33326e-10	extracellular protein
OG1RF_10896	175.506	-1.78451	0.26304	-6.78418	1.16747e-11	9.55065e-10	amino acid ABC superfamily ATP binding cassette transporter, membrane protein
OG1RF_11924	17588.4	0.503021	0.0746841	6.73533	1.63563e-11	1.29624e-09	cell wall surface anchor family protein
OG1RF_11976	442.887	2.87621	0.435981	6.5971	4.19265e-11	3.22199e-09	PTS family porter, enzyme I
OG1RF_12500	1995.34	1.20103	0.182932	6.56545	5.18749e-11	3.86926e-09	cell-envelope associated acid phosphatase
OG1RF_10213	300.256	2.58847	0.395567	6.5437	6.00145e-11	4.34848e-09	transcription antiterminator LicT
OG1RF_10591	611.026	-0.860361	0.131702	-6.53264	6.46211e-11	4.5522e-09	GNAT family acetyltransferase
OG1RF_10283	14779.9	-0.668977	0.104999	-6.37126	1.87481e-10	1.285e-08	hypothetical protein
OG1RF_12330	1085.46	0.742899	0.117223	6.3375	2.33527e-10	1.55849e-08	TetR family transcriptional regulator
OG1RF_10231	15357.6	-1.38186	0.219759	-6.28807	3.21434e-10	2.09015e-08	hypothetical protein
OG1RF_10639	21792.2	-0.530885	0.084735	-6.26524	3.72241e-10	2.36001e-08	ABC superfamily ATP binding cassette transporter, ABC protein
OG1RF_11322	1402.8	-0.580196	0.0927408	-6.25611	3.94702e-10	2.44138e-08	beta-glucosidase
OG1RF_11032	1341.21	1.30894	0.209472	6.24875	4.13752e-10	2.49828e-08	hypothetical protein
OG1RF_10214	574.124	2.57612	0.422273	6.10061	1.05665e-09	6.23176e-08	phosphotransferase system (PTS) beta-glucoside-specific enzyme IIBCA component
OG1RF_11702	6837.43	-2.07397	0.340374	-6.0932	1.10679e-09	6.37914e-08	regulatory protein GlnR
OG1RF_11933	11660.8	0.886735	0.147103	6.02798	1.66023e-09	9.35634e-08	Sua5/YciO/YrdC/YwlC family protein
OG1RF_10516	8200.57	0.559962	0.0936819	5.97727	2.26903e-09	1.25092e-07	acyltransferase
OG1RF_10525	4630.94	0.594732	0.0997609	5.96158	2.49813e-09	1.34793e-07	TetR family transcriptional regulator
OG1RF_12066	18213	0.600562	0.102105	5.88182	4.0579e-09	2.14392e-07	hypothetical protein
OG1RF_10140	7013.64	-0.59846	0.101972	-5.86888	4.38736e-09	2.27068e-07	putative alcohol dehydrogenase (NADP(+))
OG1RF_10495	8557.6	-2.00805	0.343151	-5.85179	4.86311e-09	2.46657e-07	ABC superfamily ATP binding cassette transporter, ABC protein
OG1RF_10136	1501.1	-1.15378	0.200665	-5.74976	8.93709e-09	4.44401e-07	iron (Fe3+) ABC superfamily ATP binding cassette transporter, binding protein
OG1RF_11421	14027.2	-1.70582	0.298838	-5.7082	1.14177e-08	5.56832e-07	LysR family transcriptional regulator
OG1RF_12311	3979.17	0.394078	0.0692524	5.69047	1.26693e-08	6.06215e-07	peptide ABC superfamily ATP binding cassette transporter, binding protein
OG1RF_11073	453.554	0.638386	0.11228	5.68568	1.30293e-08	6.11896e-07	LysR family transcriptional regulator
OG1RF_11580	2309	-0.519232	0.091563	-5.67076	1.42164e-08	6.55505e-07	ribosome biogenesis GTP-binding protein YsxC
OG1RF_11200	2987.22	0.761151	0.134339	5.66591	1.46247e-08	6.62292e-07	hypothetical protein
OG1RF_10513	45445.1	0.899587	0.16016	5.6168	1.94521e-08	8.65449e-07	cold shock protein B
OG1RF_11015	1344.23	-0.536414	0.0959926	-5.58808	2.29597e-08	1.00389e-06	gfo/Idh/MocA family oxidoreductase
OG1RF_10284	3725.68	-0.639674	0.115291	-5.54834	2.88391e-08	1.23959e-06	hypothetical protein
OG1RF_10282	660.614	-0.79206	0.144432	-5.48398	4.15853e-08	1.75767e-06	vitamin-B12 independent methionine synthase
OG1RF_12354	449.834	-1.0048	0.18402	-5.4603	4.75327e-08	1.97611e-06	ABC superfamily ATP binding cassette transporter, membrane protein
OG1RF_11972	321.611	0.794971	0.146838	5.41392	6.16599e-08	2.52209e-06	multidrug resistance ABC superfamily ATP binding cassette transporter, ABC/membrane protein
OG1RF_11692	29126.9	-1.54066	0.28575	-5.39164	6.9819e-08	2.81049e-06	D-fructose-6-phosphate amidotransferase
OG1RF_12320	1525.17	0.587587	0.109866	5.34822	8.88223e-08	3.51959e-06	RpiR family phosphosugar-binding transcriptional regulator
OG1RF_10839	1974.26	1.2087	0.226488	5.33671	9.46496e-08	3.63684e-06	universal stress protein
OG1RF_10357	3261.45	0.476709	0.0893085	5.33778	9.40894e-08	3.63684e-06	ribonucleotide-diphosphate reductase subunit gamma
OG1RF_t10051	117.239	-1.25078	0.234543	-5.33286	9.66752e-08	3.65923e-06	tRNA-Pro
OG1RF_11800	4472.2	-0.434668	0.081657	-5.32309	1.02017e-07	3.80465e-06	family 4 N-acetylmuramoyl-L-alanine amidase
OG1RF_11802	3392.84	-0.376137	0.0708279	-5.31058	1.09277e-07	4.01631e-06	hypothetical protein
OG1RF_12385	9874.92	-0.377269	0.0712686	-5.29362	1.1992e-07	4.34451e-06	serine/threonine protein phosphatase 1
OG1RF_10976	9533.8	0.56585	0.107195	5.27872	1.3009e-07	4.55806e-06	protein of hypothetical function DUF1292
OG1RF_12107	6541.57	0.290649	0.0550768	5.27715	1.31206e-07	4.55806e-06	hypothetical protein
OG1RF_10382	5939.47	-0.710787	0.134612	-5.28026	1.28998e-07	4.55806e-06	hypothetical protein
OG1RF_12326	4763.09	0.797793	0.151429	5.26845	1.37584e-07	4.71504e-06	hypothetical protein
OG1RF_t10002	200.657	-1.64384	0.313531	-5.24298	1.58003e-07	5.34259e-06	tRNA-Lys
OG1RF_10707	1399.19	0.687442	0.131205	5.23943	1.61075e-07	5.37481e-06	DNA repair exonuclease
OG1RF_11679	4875.76	0.727908	0.139271	5.22657	1.72679e-07	5.68719e-06	ABC superfamily ATP binding cassette transporter, binding protein
OG1RF_11323	724.673	-0.41534	0.0795601	-5.22046	1.78481e-07	5.80293e-06	phosphotransferase system (PTS) beta-glucoside-specific enzyme IIBCA component
OG1RF_10983	22762	-0.975542	0.187298	-5.20851	1.90363e-07	6.1109e-06	NADH peroxidase
OG1RF_10975	8412.86	0.686527	0.132063	5.19848	2.00928e-07	6.36943e-06	crossover junction endodeoxyribonuclease
OG1RF_10761	1634.16	0.843572	0.162672	5.18571	2.15191e-07	6.73734e-06	alpha/beta hydrolase fold family hydrolase
OG1RF_11521	209.446	0.874582	0.16927	5.16678	2.38156e-07	7.3654e-06	phosphatidylglycerol--membrane-oligosaccharide glycerophosphotransferase
OG1RF_10797	3731.73	-0.40323	0.078398	-5.14338	2.69845e-07	8.24491e-06	DNA repair protein RecN
OG1RF_t10058	343.218	-1.53746	0.299719	-5.12966	2.9026e-07	8.7631e-06	tRNA-Val
OG1RF_12352	228.543	-1.25084	0.245389	-5.09736	3.44422e-07	1.02759e-05	ABC superfamily ATP binding cassette transporter, ABC protein
OG1RF_12166	553.677	0.593018	0.116828	5.076	3.8547e-07	1.13669e-05	hypothetical protein
OG1RF_10638	27266.6	-0.523007	0.103581	-5.04925	4.43555e-07	1.28042e-05	ABC superfamily ATP binding cassette transporter, ABC protein
OG1RF_11794	59.7469	-1.14855	0.227485	-5.04892	4.44311e-07	1.28042e-05	hypothetical protein
OG1RF_12384	35971.2	-0.384223	0.0761357	-5.04656	4.49832e-07	1.28177e-05	non-specific serine/threonine protein kinase
OG1RF_10838	3356.12	1.1024	0.218785	5.03874	4.686e-07	1.32041e-05	NRAMP family Mn2+/Fe2+ transporter
OG1RF_10640	5080.18	-0.728761	0.144709	-5.03604	4.75274e-07	1.3245e-05	transposase
OG1RF_11313	4574.15	-0.439918	0.087545	-5.02505	5.03289e-07	1.38733e-05	putative lipoprotein
OG1RF_10496	24018	-1.83304	0.365157	-5.01986	5.17084e-07	1.41003e-05	amino acid ABC superfamily ATP binding cassette transporter, binding/permease protein
OG1RF_t10055	1526.57	-1.32983	0.270205	-4.92158	8.58489e-07	2.31609e-05	tRNA-Thr
OG1RF_10170	15213	0.795067	0.162805	4.88354	1.04196e-06	2.78148e-05	50S ribosomal protein L15
OG1RF_r10010	74.565	-1.50901	0.309942	-4.86869	1.12341e-06	2.96767e-05	5S ribosomal RNA
OG1RF_t10005	1302.75	-1.38471	0.285096	-4.857	1.19175e-06	3.11575e-05	tRNA-Gly
OG1RF_12116	8199.32	0.732518	0.150917	4.85377	1.21135e-06	3.13466e-05	pyruvate formate-lyase activating enzyme
OG1RF_t10056	1351.36	-1.40665	0.290714	-4.83861	1.30748e-06	3.34927e-05	tRNA-Leu
OG1RF_10171	81966.9	0.753198	0.15622	4.8214	1.42551e-06	3.61511e-05	preprotein translocase subunit SecY
OG1RF_12537	13295	-0.589847	0.122492	-4.81538	1.46922e-06	3.65289e-05	serine--tRNA ligase
OG1RF_11305	66928.3	-0.692111	0.143693	-4.81661	1.46019e-06	3.65289e-05	NADH dehydrogenase
OG1RF_10056	1413.75	-0.592659	0.12332	-4.80588	1.5407e-06	3.75695e-05	5'-nucleotidase
OG1RF_10392	26625.2	-0.686291	0.142748	-4.80772	1.52658e-06	3.75695e-05	M3 family peptidase
OG1RF_11170	12008.8	-0.231086	0.048267	-4.78766	1.68735e-06	4.0369e-05	M20 family tripeptide aminopeptidase
OG1RF_11423	14561	-1.91002	0.398894	-4.78829	1.68205e-06	4.0369e-05	orotate phosphoribosyltransferase
OG1RF_10537	277.113	-0.677338	0.141655	-4.78159	1.73913e-06	4.12189e-05	amino acid ABC superfamily ATP binding cassette transporter, binding protein
OG1RF_10953	3273.7	-0.692445	0.145869	-4.74703	2.06422e-06	4.8471e-05	oxygen-insensitive NADPH nitroreductase
OG1RF_11628	959.285	0.66933	0.141188	4.74069	2.12989e-06	4.95542e-05	YitT family protein
OG1RF_11072	541.51	0.64362	0.135942	4.73451	2.1959e-06	5.06254e-05	transcriptional regulator
OG1RF_11412	786.203	0.382896	0.0810831	4.72226	2.33234e-06	5.32866e-05	transcriptional regulator
OG1RF_11377	348.711	1.01984	0.216724	4.70572	2.52976e-06	5.70136e-05	hypothetical protein
OG1RF_12445	2975.49	-0.449237	0.0954837	-4.70486	2.54043e-06	5.70136e-05	hypothetical protein
OG1RF_12113	5728.23	0.644719	0.137229	4.69814	2.62547e-06	5.84051e-05	ABC superfamily ATP binding cassette transporter, membrane protein
OG1RF_10971	2896.51	0.46472	0.099181	4.68558	2.79169e-06	6.15628e-05	hypothetical protein
OG1RF_10592	4829.47	-0.859042	0.183778	-4.67434	2.94902e-06	6.44717e-05	glycine/betaine/carnitine/choline ABC superfamily ATP binding cassette transporter, membrane protein
OG1RF_t10025	414.368	-1.16769	0.249906	-4.67249	2.97563e-06	6.44974e-05	tRNA-Glu
OG1RF_t10006	1833.33	-1.27328	0.272849	-4.66661	3.06211e-06	6.58095e-05	tRNA-Leu
OG1RF_10356	11152.1	0.587779	0.126051	4.66303	3.11593e-06	6.64034e-05	ribonucleotide-diphosphate reductase subunit alpha
OG1RF_11877	3344.95	0.481158	0.103808	4.63509	3.56786e-06	7.47776e-05	DNA-directed DNA polymerase III delta subunit
OG1RF_10235	73.193	-1.11399	0.240284	-4.63611	3.55024e-06	7.47776e-05	PTS family lactose-N,N'-diacetylchitobiose-beta-glucoside (lac) porter component IIBC
OG1RF_11862	293.694	0.635177	0.137486	4.61995	3.83837e-06	7.97878e-05	guanine deaminase
OG1RF_11100	322.711	-0.797155	0.17322	-4.60197	4.18519e-06	8.62897e-05	virulence factor EsxA
OG1RF_10854	1121.73	-0.655756	0.142946	-4.58744	4.48724e-06	9.17712e-05	hypothetical protein
OG1RF_12386	14768.1	-0.472819	0.103154	-4.5836	4.57035e-06	9.27232e-05	ribosomal RNA small subunit methyltransferase B
OG1RF_10531	53010.6	0.55547	0.121359	4.57708	4.71506e-06	9.44715e-05	hypothetical protein
OG1RF_10023	12911.5	-1.02833	0.224705	-4.57637	4.73103e-06	9.44715e-05	hypothetical protein
OG1RF_10594	3463.86	-0.778975	0.170372	-4.5722	4.82627e-06	9.56205e-05	glycine/betaine/carnitine/choline ABC superfamily ATP binding cassette transporter, membrane protein
OG1RF_t10009	631.607	-1.20181	0.263969	-4.55284	5.29271e-06	0.000104049	tRNA-Ala
OG1RF_10637	22055.5	-0.526872	0.116099	-4.53814	5.67532e-06	0.000110712	oligopeptide ABC superfamily ATP binding cassette transporter, membrane protein
OG1RF_10963	22529.1	0.73927	0.163262	4.52811	5.95137e-06	0.000115211	DegV family protein
OG1RF_10913	4254.84	0.424651	0.0938277	4.52587	6.01486e-06	0.000115291	mechanosensitive ion channel
OG1RF_t10054	1490.3	-1.2726	0.281291	-4.52413	6.06446e-06	0.000115291	tRNA-Gly
OG1RF_t10004	1156.93	-1.38115	0.305349	-4.52318	6.09186e-06	0.000115291	tRNA-Thr
OG1RF_t10057	767.251	-1.35855	0.300466	-4.52148	6.14095e-06	0.000115359	tRNA-Lys
OG1RF_11978	1188.08	1.3026	0.28969	4.49654	6.90683e-06	0.000128792	hypothetical protein
OG1RF_10708	11600.8	-0.375595	0.0836016	-4.49268	7.03326e-06	0.000130192	xaa-Pro dipeptidase
OG1RF_12254	4963.68	-0.370272	0.0826159	-4.48185	7.39978e-06	0.000135984	amidinotransferase
OG1RF_10635	5870.62	-0.52862	0.118531	-4.45977	8.20488e-06	0.000149695	hypothetical protein
OG1RF_11354	870.717	0.816007	0.183221	4.45368	8.44121e-06	0.000152907	iron (Fe) ABC superfamily ATP binding cassette transporter, binding protein
OG1RF_11316	692.238	0.398056	0.0896336	4.44093	8.95723e-06	0.000161103	cro/CI family TPR domain transcriptional regulator
OG1RF_10996	762.057	0.608264	0.13712	4.43601	9.16401e-06	0.000163661	cro/CI family transcriptional regulator
OG1RF_11801	874.654	-0.512647	0.115671	-4.43194	9.33877e-06	0.000165616	hypothetical protein
OG1RF_11593	2220.47	-0.467083	0.1055	-4.42733	9.54062e-06	0.000168021	M protein trans-acting positive regulator
OG1RF_10479	87796.8	-0.528393	0.119649	-4.41621	1.00447e-05	0.000175679	sodium/dicarboxylate symporter family protein
OG1RF_10740	1140.12	0.619924	0.140451	4.41382	1.01562e-05	0.000176075	sugar fermentation stimulation protein
OG1RF_10475	1198.39	0.429797	0.0973987	4.41276	1.02062e-05	0.000176075	deoxynucleoside kinase
OG1RF_t10017	941.936	-1.10383	0.250396	-4.40833	1.04171e-05	0.000178498	tRNA-Glu
OG1RF_11861	193.283	0.869068	0.197557	4.39908	1.08712e-05	0.000185029	NCS2 family xanthine/uracil permease
OG1RF_12353	238.334	-1.19482	0.271745	-4.39684	1.09837e-05	0.000185698	ferric (Fe+3) ABC superfamily ATP binding cassette transporter, membrane protein
OG1RF_11975	808.098	2.10001	0.478029	4.39306	1.11765e-05	0.000185811	beta-glucosidase
OG1RF_11694	7030.96	-0.576691	0.131293	-4.39241	1.12102e-05	0.000185811	ABC superfamily ATP binding cassette transporter, ABC protein
OG1RF_11541	180.535	-0.632698	0.144043	-4.39243	1.12092e-05	0.000185811	ABC superfamily ATP binding cassette transporter, ABC protein
OG1RF_11970	12670.1	-0.56582	0.128864	-4.39083	1.12919e-05	0.00018595	glyoxalase
OG1RF_11115	152.772	-0.751805	0.17162	-4.38064	1.18332e-05	0.000192365	putative virulence protein EssC
OG1RF_t10007	1463.94	-1.19803	0.273439	-4.38133	1.17956e-05	0.000192365	tRNA-Arg
OG1RF_11606	5442.2	-0.389221	0.08928	-4.35956	1.30324e-05	0.000210253	bicyclomycin resistance protein
OG1RF_11201	478.448	-0.565901	0.12984	-4.35844	1.30993e-05	0.000210253	ABC superfamily ATP binding cassette transporter, ABC protein
OG1RF_t10003	750.06	-1.39301	0.319723	-4.35693	1.31902e-05	0.00021038	tRNA-Leu
OG1RF_10710	13412.7	0.245423	0.0563498	4.35535	1.32855e-05	0.000210499	alkaline shock protein
OG1RF_12529	2471.89	-0.393852	0.0904562	-4.35406	1.33637e-05	0.000210499	brp/Blh family beta-carotene 15,15'-monooxygenase
OG1RF_t10024	679.496	-1.24264	0.285594	-4.35107	1.35474e-05	0.000212075	tRNA-Ser
OG1RF_10169	2980.89	0.956538	0.220646	4.33517	1.45649e-05	0.000226605	50S ribosomal protein L30
OG1RF_11392	6623.32	0.474268	0.109542	4.32955	1.49417e-05	0.00023105	S41A family carboxy-terminal peptidase
OG1RF_11422	5975.13	-1.47097	0.340009	-4.32628	1.51646e-05	0.000233075	carbonate dehydratase
OG1RF_12115	20950.4	0.726079	0.167908	4.32426	1.53046e-05	0.00023381	anaerobic ribonucleoside-triphosphate reductase large subunit
OG1RF_10215	570.427	1.85044	0.429074	4.31264	1.61315e-05	0.000243508	6-phospho-beta-glucosidase
OG1RF_10358	6215.02	0.627219	0.145398	4.31382	1.60459e-05	0.000243508	glutaredoxin
OG1RF_10993	130.757	0.965202	0.22424	4.30433	1.6749e-05	0.000251334	spermidine/putrescine ABC superfamily ATP binding cassette transporter
OG1RF_11930	2621.82	-0.431773	0.100654	-4.28969	1.78926e-05	0.000266915	hypothetical membrane Spanning protein
OG1RF_12244	1848.59	1.01567	0.237092	4.28386	1.83675e-05	0.000272398	ribokinase
OG1RF_11206	1360.91	0.520742	0.122933	4.23598	2.27561e-05	0.00033552	ribonucleotide-diphosphate reductase subunit gamma
OG1RF_11973	385.844	0.698918	0.165605	4.22039	2.43885e-05	0.000356469	TetR family transcriptional regulator
OG1RF_10897	90.6413	-1.33569	0.316533	-4.21974	2.44581e-05	0.000356469	glutamine ABC superfamily ATP binding cassette transporter, binding protein
OG1RF_10372	3445.37	-0.556726	0.131976	-4.21837	2.46074e-05	0.000356596	phosphatidylglycerophosphatase A
OG1RF_10636	17965	-0.527583	0.125223	-4.21316	2.51824e-05	0.000362856	oligopeptide ABC superfamily ATP binding cassette transporter, membrane protein
OG1RF_t10010	864.56	-1.2176	0.289277	-4.20913	2.56353e-05	0.000367295	tRNA-Met
OG1RF_t10023	583.964	-1.16241	0.277108	-4.1948	2.73107e-05	0.000389101	tRNA-Ile
OG1RF_11867	63.3822	1.67646	0.400336	4.18762	2.81891e-05	0.000399373	N-acetylmuramic acid 6-phosphate etherase
OG1RF_11703	5711.64	-0.321987	0.0769174	-4.18614	2.83737e-05	0.000399754	GTP-binding protein HflX
OG1RF_11913	920.141	0.506621	0.121224	4.17921	2.92519e-05	0.00040985	ANH superfamily adenosine nucleotide alpha hydrolase
OG1RF_12387	10936.5	-0.410124	0.0982694	-4.17347	2.99999e-05	0.000418021	methionyl-tRNA formyltransferase
OG1RF_10835	523.685	-0.498973	0.120028	-4.15713	3.22269e-05	0.000446598	ABC superfamily ATP binding cassette transporter, ABC protein
OG1RF_12249	993.631	1.00124	0.240927	4.15577	3.24194e-05	0.000446824	BglG family transcriptional antiterminator
OG1RF_11971	399.124	0.697057	0.168077	4.14724	3.36514e-05	0.000461297	multidrug resistance ABC superfamily ATP binding cassette transporter, membrane protein
OG1RF_10167	5807.6	0.756271	0.182925	4.13432	3.56005e-05	0.000485391	50S ribosomal protein L18
OG1RF_10512	989.031	-0.411764	0.099877	-4.12271	3.74435e-05	0.000507789	MutT/NUDIX family protein
OG1RF_10667	3647.86	-0.704334	0.170984	-4.1193	3.80026e-05	0.00051263	hypothetical protein
OG1RF_11977	7180.56	1.25681	0.305418	4.11504	3.87116e-05	0.000519432	transcription antiterminator LicT
OG1RF_10502	4379.21	0.452008	0.109899	4.11294	3.90649e-05	0.000521413	protein of hypothetical function DUF199
OG1RF_11018	9809.71	-0.639226	0.155625	-4.10747	4.00014e-05	0.000531118	hypothetical protein
OG1RF_10259	719.118	-0.640827	0.156242	-4.1015	4.10482e-05	0.000541886	response regulator
OG1RF_t10008	1167.36	-1.11976	0.273085	-4.10042	4.12398e-05	0.000541886	tRNA-Pro
OG1RF_12213	7122.01	0.559238	0.136476	4.09772	4.17242e-05	0.000545425	hypothetical protein
OG1RF_10492	186.689	0.70586	0.173113	4.07746	4.55306e-05	0.000592131	M protein trans-acting positive regulator
OG1RF_12212	13178.5	0.451811	0.111356	4.05737	4.96283e-05	0.000642129	sensor histidine kinase
OG1RF_10532	23509.6	0.517969	0.127813	4.05257	5.06585e-05	0.000651952	hypothetical protein
OG1RF_10784	14434.9	-0.446125	0.110115	-4.05145	5.09016e-05	0.000651952	sensor histidine kinase CsrS
OG1RF_12551	195.747	0.707576	0.174945	4.04456	5.24207e-05	0.000668034	PTS family glucitol/sorbitol porter, IIB component
OG1RF_10811	4669.51	-0.395815	0.0983203	-4.02577	5.67882e-05	0.000720074	collagen adhesion protein
OG1RF_12329	1532.04	0.488492	0.121914	4.00685	6.15335e-05	0.000776363	protein-tyrosine-phosphatase
OG1RF_11846	6323.04	-0.219814	0.0550814	-3.99072	6.58728e-05	0.000826997	PhoH family protein
OG1RF_11031	1190.15	0.78022	0.197324	3.954	7.68561e-05	0.000955643	hypothetical protein
OG1RF_10500	3679.58	0.340558	0.0861313	3.95394	7.68735e-05	0.000955643	ATP-binding protein
OG1RF_12243	986.61	1.45212	0.367533	3.95101	7.78237e-05	0.000962736	ribose ABC superfamily ATP binding cassette transporter, membrane protein
OG1RF_12171	9685.52	-0.357745	0.0906372	-3.947	7.91377e-05	0.000974239	methyltransferase
OG1RF_t10020	780.669	-0.943676	0.239474	-3.94061	8.1274e-05	0.000995705	tRNA-Asp
OG1RF_11158	3035.03	0.45573	0.115883	3.93266	8.40121e-05	0.0010243	MFS family drug resistance transporter
OG1RF_t10053	1806.82	-1.09999	0.279802	-3.93132	8.44802e-05	0.00102508	tRNA-Leu
OG1RF_12158	20293.7	0.323979	0.0825026	3.92689	8.60506e-05	0.00103916	penicillin-binding protein 2B
OG1RF_11433	9177.14	-0.367252	0.0937676	-3.91662	8.97981e-05	0.00107928	ribosomal large subunit pseudouridine synthase D
OG1RF_12555	100.002	0.950738	0.243315	3.90744	9.32794e-05	0.00111583	SDR family dehydrogenase
OG1RF_11384	4531.24	0.619077	0.158727	3.90026	9.6089e-05	0.00114405	permease protein
OG1RF_11522	129.792	0.744863	0.191442	3.89081	9.99112e-05	0.00118399	EmrB/QacA family drug resistance transporter
OG1RF_10520	428.515	0.498283	0.128237	3.88563	0.000102066	0.0012039	TetR family transcriptional regulator
OG1RF_10552	13981	-0.930376	0.239688	-3.88162	0.000103762	0.00121825	50S ribosomal protein L25
OG1RF_12552	65.0784	1.2232	0.316257	3.86775	0.000109845	0.00128372	PTS family glucitol (glu) porter component IIC
OG1RF_10593	4730.63	-0.779935	0.202194	-3.85736	0.000114619	0.00133337	glycine/betaine/carnitine/choline ABC superfamily ATP binding cassette transporter, binding protein
OG1RF_10137	311.718	-0.501888	0.130325	-3.85105	0.000117611	0.00136192	ABC superfamily ATP binding cassette transporter, ABC protein
OG1RF_10974	4378.39	0.601687	0.156576	3.84279	0.000121646	0.00140224	protein of hypothetical function DUF965
OG1RF_10962	13098.7	0.605368	0.157702	3.83869	0.000123692	0.00141938	hypothetical protein
OG1RF_10541	1868.16	-0.449931	0.117299	-3.83577	0.000125169	0.00142986	transglycosylase-associated protein
OG1RF_10417	2117.6	0.90102	0.23512	3.83217	0.000127018	0.00144448	penicillin-binding protein 2A
OG1RF_t10019	1374.77	-0.997617	0.261715	-3.81185	0.000137931	0.00156158	tRNA-Met
OG1RF_11693	2762.47	-0.616654	0.161831	-3.81047	0.000138704	0.00156334	cobalt (Co2+) ABC superfamily ATP binding cassette transporter, membrane protein
OG1RF_12141	8681.44	0.232416	0.0610435	3.80738	0.000140448	0.001576	galactose-1-phosphate uridylyltransferase
OG1RF_11330	43379.9	0.24955	0.0655798	3.80528	0.000141643	0.00158241	DNA topoisomerase (ATP-hydrolyzing) subunit A
OG1RF_11932	33630.3	0.557908	0.147053	3.79393	0.000148283	0.00164932	serine hydroxymethyltransferase
OG1RF_10287	11757.9	-0.307708	0.0811691	-3.79095	0.000150073	0.00166195	pyroglutamyl-peptidase I
OG1RF_10852	3193.91	-0.44947	0.118642	-3.78845	0.000151593	0.00166643	galactose operon repressor GalR
OG1RF_10917	8138.83	-0.604805	0.159658	-3.78812	0.000151792	0.00166643	lactoylglutathione lyase
OG1RF_12427	2430.45	-0.604952	0.160022	-3.78042	0.000156564	0.00171141	hypothetical protein
OG1RF_10262	53.2782	0.942401	0.249508	3.77703	0.000158708	0.0017274	S-layer protein
OG1RF_11584	389.172	1.66254	0.440448	3.77466	0.000160223	0.00173643	C4-dicarboxylate anaerobic carrier
OG1RF_t10001	25.8048	-1.39721	0.370462	-3.77154	0.000162241	0.00175083	tRNA-Val
OG1RF_11506	2376.65	-0.500934	0.132939	-3.76814	0.000164467	0.00176733	putative lipoprotein
OG1RF_11969	3765.57	-0.455379	0.120974	-3.76429	0.000167026	0.00178093	beta-lactamase
OG1RF_10898	78.454	-1.176	0.312424	-3.76412	0.000167138	0.00178093	ABC superfamily ATP binding cassette transporter, ABC protein
OG1RF_12554	189.327	0.936646	0.249666	3.7516	0.00017571	0.00186444	putative transcriptional activator SrlM
OG1RF_12351	298.117	-1.0823	0.288976	-3.74529	0.000180184	0.00190394	ferric (Fe+3) ABC superfamily ATP binding cassette transporter, binding protein
OG1RF_11473	11480.9	0.42135	0.112786	3.73585	0.000187083	0.00196864	ABC superfamily ATP binding cassette transporter, ABC protein
OG1RF_11901	8416.92	0.422061	0.113144	3.73031	0.000191247	0.0019959	HD domain protein
OG1RF_10869	45327.9	-0.611516	0.1639	-3.73102	0.000190706	0.0019959	von Willebrand factor type A domain protein
OG1RF_11084	5850.35	0.28554	0.0768375	3.71616	0.000202272	0.0021023	SprT family protein
OG1RF_10750	1452.45	1.3909	0.374614	3.7129	0.000204895	0.00212087	PTS family porter, enzyme I
OG1RF_10970	1543.2	0.338368	0.0912988	3.70617	0.00021042	0.00216921	ABC superfamily ATP binding cassette transporter, membrane protein
OG1RF_11436	1641.75	-0.421426	0.113828	-3.70231	0.000213646	0.00219354	formate--tetrahydrofolate ligase
OG1RF_10482	1556.41	0.550846	0.148876	3.70002	0.00021558	0.00219562	protein of hypothetical function DUF1003
OG1RF_12484	1635.49	-0.418182	0.113	-3.70071	0.000214996	0.00219562	hypothetical protein
OG1RF_10999	2248.61	0.746956	0.202011	3.6976	0.000217652	0.00220786	NADPH-dependent FMN reductase domain protein
OG1RF_11281	14083.7	1.53054	0.414337	3.69396	0.000220789	0.00223076	phospho-2-dehydro-3-deoxyheptonate aldolase
OG1RF_11280	24296.2	1.4393	0.390238	3.68826	0.000225796	0.0022723	shikimate dehydrogenase
OG1RF_t10042	741.97	-1.0387	0.282137	-3.68153	0.000231836	0.00232386	tRNA-Leu
OG1RF_t10022	643.095	-0.990788	0.26947	-3.6768	0.000236177	0.00235805	tRNA-Gly
OG1RF_11141	24739.9	0.522194	0.142432	3.66627	0.000246113	0.00244762	pyruvate dehydrogenase complex E1 component alpha subunit
OG1RF_10752	12296.7	1.81533	0.495338	3.66483	0.000247507	0.00245186	PTS family lactose/cellobiose (lac) porter component IIC
OG1RF_10940	1577.08	0.356258	0.0973832	3.65831	0.000253888	0.00250529	DNA-directed DNA polymerase III epsilon subunit
OG1RF_10789	186.558	-0.558424	0.152722	-3.65647	0.000255712	0.00251338	FtsK/SpoIIIE family protein
OG1RF_t10018	1808.62	-0.981599	0.268527	-3.65549	0.00025669	0.00251338	tRNA-Ser
OG1RF_11101	124.96	-0.689183	0.189703	-3.63296	0.000280185	0.00273289	YhgE/Pip domain protein
OG1RF_10916	2215.4	-0.624566	0.171976	-3.6317	0.000281556	0.00273573	putative gamma-glutamyl-gamma-aminobutyrate hydrolase
OG1RF_12381	4113.44	-0.261705	0.0721381	-3.62783	0.000285813	0.0027665	thiamine diphosphokinase
OG1RF_12006	10907.8	-0.58099	0.160268	-3.62511	0.000288844	0.0027852	chaperonin GroEL
OG1RF_10853	317.986	-0.688676	0.190105	-3.62262	0.000291639	0.0028015	hypothetical protein
OG1RF_11911	397.776	0.355026	0.0986007	3.60064	0.000317437	0.00303781	HAD family haloacid dehalogenase hydrolase
OG1RF_11700	7757.75	0.465781	0.129513	3.59641	0.000322635	0.00307595	hypothetical protein
OG1RF_11326	6077.43	-0.506669	0.141484	-3.58111	0.00034214	0.00324969	hypothetical protein
OG1RF_12174	5506.96	-0.352881	0.0986508	-3.57707	0.000347461	0.00327707	nicotinate-nucleotide adenylyltransferase
OG1RF_11827	4943.35	-0.541389	0.151354	-3.57696	0.000347607	0.00327707	selenocysteine lyase/cysteine desulfurase
OG1RF_11561	90.3969	0.902813	0.254266	3.55066	0.000384272	0.00359599	hypothetical protein
OG1RF_11353	273.235	0.685205	0.192961	3.551	0.000383768	0.00359599	iron (Fe) ABC superfamily ATP binding cassette transporter, membrane protein
OG1RF_10890	8235	0.193482	0.0545898	3.54429	0.000393672	0.00364362	exonuclease RexB
OG1RF_12414	1071.76	-0.3634	0.102529	-3.54436	0.000393574	0.00364362	hypothetical protein
OG1RF_10090	4164.69	-0.823	0.232117	-3.54563	0.000391672	0.00364362	putative lipoprotein
OG1RF_10632	581.996	-0.774888	0.218815	-3.5413	0.000398166	0.00367182	pentapeptide repeat family protein
OG1RF_12264	1959.64	-0.20813	0.0589005	-3.53359	0.000409957	0.00376685	phosphoglycerate mutase
OG1RF_11925	5615.65	0.451471	0.127823	3.532	0.000412428	0.00377588	hypothetical protein
OG1RF_10366	320735	0.988961	0.280233	3.52906	0.000417035	0.00379068	tyrosine--tRNA ligase
OG1RF_11074	387.277	0.587129	0.166341	3.52967	0.000416078	0.00379068	magnesium-importing ATPase
OG1RF_11078	5171.44	-0.677675	0.192161	-3.52661	0.000420924	0.00381237	chaperone DnaK
OG1RF_t10052	1031.75	-1.02348	0.290648	-3.52136	0.000429334	0.00387471	tRNA-Arg
OG1RF_12553	43.6805	1.19495	0.33956	3.51911	0.000432991	0.00388009	transcriptional regulator SrlR
OG1RF_10997	2283.46	0.601603	0.170914	3.51992	0.000431678	0.00388009	putative thiamine biosynthesis lipoprotein
OG1RF_11848	57568.8	0.276537	0.0786062	3.51801	0.000434798	0.00388256	30S ribosomal protein S21
OG1RF_11036	6383.08	0.350194	0.0996362	3.51473	0.000440209	0.00391709	E1-E2 family cation-transporting ATPase
OG1RF_10736	36526.9	-0.43115	0.123009	-3.50504	0.000456539	0.00404819	isoleucine--tRNA ligase
OG1RF_10709	4147.2	-0.382993	0.109513	-3.49724	0.000470099	0.00415391	MagZ family protein
OG1RF_10396	2914.54	-0.530732	0.151884	-3.49433	0.000475245	0.00418479	hypothetical protein
OG1RF_12246	874.227	0.412318	0.118299	3.4854	0.000491408	0.00428251	esterase
OG1RF_10580	2690.16	-0.246161	0.0706257	-3.48544	0.000491334	0.00428251	PemK family transcriptional regulator
OG1RF_10888	11280.8	-0.554295	0.158962	-3.48698	0.000488512	0.00428251	YkgG family protein
OG1RF_12142	5315.05	0.222303	0.0638246	3.48303	0.000495781	0.00430583	UDP-glucose 4-epimerase
OG1RF_12366	3070.71	-0.878644	0.252592	-3.47851	0.000504215	0.00436413	peptide ABC superfamily ATP binding cassette transporter, binding protein
OG1RF_t10021	630.463	-0.932501	0.268248	-3.47627	0.000508443	0.00438576	tRNA-Phe
OG1RF_10232	7085.69	-0.821538	0.236465	-3.47425	0.000512276	0.00440384	cysteine synthase
OG1RF_12114	1107.09	0.465553	0.134363	3.4649	0.000530437	0.00454455	ABC superfamily ATP binding cassette transporter, ABC protein
OG1RF_11923	1833.7	0.31145	0.0900476	3.45872	0.000542742	0.00461936	hypothetical protein
OG1RF_10499	985.53	-1.06956	0.309239	-3.45869	0.000542811	0.00461936	hypothetical protein
OG1RF_12550	80.6064	0.888634	0.25789	3.44579	0.00056939	0.00481325	PTS family glucitol (glu) porter component IIA
OG1RF_11360	2985.34	0.248269	0.0720456	3.446	0.000568949	0.00481325	tyrosine recombinase XerC
OG1RF_12389	9652.83	-0.273384	0.0794908	-3.43919	0.000583467	0.00491585	DNA replication factor Y
OG1RF_11241	33717.9	-0.459231	0.133665	-3.43568	0.000591064	0.00496337	DNA primase
OG1RF_10820	941.057	-0.494247	0.144269	-3.42587	0.000612834	0.00512531	LytR family response regulator
OG1RF_10234	490.788	-0.643234	0.187796	-3.42518	0.000614391	0.00512531	6-phospho-beta-glucosidase
OG1RF_10353	2080.38	-0.720215	0.210432	-3.42256	0.000620346	0.00515802	LemA family protein
OG1RF_10189	172.216	-0.76762	0.224634	-3.4172	0.000632686	0.00524344	decarboxylase
OG1RF_10263	77.1393	0.639383	0.1873	3.41368	0.000640926	0.00529443	S-layer protein
OG1RF_10887	9422.15	-0.564404	0.165484	-3.41063	0.000648136	0.0053366	iron-sulfur cluster-binding protein
OG1RF_10627	99611	0.944479	0.277136	3.40799	0.000654428	0.00537097	aldehyde-alcohol dehydrogenase
OG1RF_11941	87.9359	1.18571	0.348898	3.39843	0.000677727	0.00554424	glutamate synthase
OG1RF_11984	752.136	-0.332995	0.0980362	-3.39665	0.000682161	0.00556257	hypothetical protein
OG1RF_10818	306.362	-0.451197	0.133014	-3.39209	0.000693614	0.00563783	nitroreductase
OG1RF_10745	434.896	0.959261	0.283677	3.38153	0.000720838	0.0058404	PTS family porter, enzyme I
OG1RF_12093	1374.06	-0.389866	0.11536	-3.37955	0.000726051	0.00584529	preprotein translocase
OG1RF_11424	7451.59	-1.50955	0.44656	-3.3804	0.000723798	0.00584529	orotidine-5'-phosphate decarboxylase
OG1RF_12046	8794.85	0.383188	0.113565	3.37418	0.000740357	0.0059416	adapter protein MecA
OG1RF_10575	9686.35	-0.464479	0.137763	-3.37159	0.000747352	0.00597881	exopolyphosphatase
OG1RF_10751	1575.19	1.54903	0.460065	3.36698	0.000759972	0.00606066	PTS family lactose/cellobiose porter component IIA
OG1RF_11727	5944.82	0.258414	0.0767818	3.36556	0.00076388	0.00607272	ABC superfamily ATP binding cassette transporter, membrane protein
OG1RF_11304	7875.45	0.352844	0.105013	3.35999	0.000779446	0.00617711	fur family transcriptional regulator
OG1RF_11028	2043.53	0.445538	0.132699	3.35751	0.000786472	0.00620443	haloacid dehalogenase family hydrolase
OG1RF_10233	8599.73	-0.537073	0.159984	-3.35705	0.000787787	0.00620443	cystathionine gamma-synthase
OG1RF_12242	1571.47	1.40121	0.417978	3.35235	0.000801279	0.00629115	DMT superfamily drug/metabolite transporter
OG1RF_11239	551.71	0.831359	0.248089	3.35105	0.000805049	0.00630124	transposon family protein
OG1RF_11099	3167.77	0.291818	0.0871378	3.34893	0.000811256	0.00633029	GntR family transcriptional regulator
OG1RF_11537	581.255	1.11693	0.334739	3.33672	0.000847747	0.00659475	hypothetical protein
OG1RF_10930	6832.76	-0.408192	0.122762	-3.32507	0.000883971	0.00685551	putative carboxypeptidase Taq
OG1RF_10312	75.6954	1.15293	0.346831	3.32419	0.000886766	0.00685622	4-deoxy-L-threo-5-hexosulose-uronate ketol-isomerase
OG1RF_12010	14617.5	0.332281	0.100012	3.32241	0.000892432	0.00687905	CoA-binding domain protein
OG1RF_12287	2071.27	0.397808	0.119929	3.31702	0.000909828	0.00699189	chloride channel family chloride transporter
OG1RF_11608	10020	0.92423	0.278722	3.31596	0.000913291	0.0069973	hypothetical protein
OG1RF_11379	4925.42	-0.353129	0.106746	-3.30811	0.000939287	0.0071748	short chain dehydrogenase
OG1RF_10798	205.754	-0.512578	0.155091	-3.30502	0.000949685	0.00723243	hypothetical protein
OG1RF_10998	1321.74	0.631843	0.191599	3.29773	0.000974698	0.0074007	NADPH-dependent FMN reductase domain protein
OG1RF_11282	7417.03	1.4304	0.434054	3.29543	0.000982712	0.00743928	3-dehydroquinate synthase
OG1RF_10501	3103.52	0.472769	0.143828	3.28704	0.00101245	0.00764162	protein of hypothetical function UPF0052 and CofD
OG1RF_10870	17501.1	-0.556912	0.16953	-3.28503	0.00101972	0.00767364	cell wall surface anchor family protein
OG1RF_12349	330.482	-0.566192	0.172535	-3.2816	0.0010322	0.00773553	tripeptide aminopeptidase
OG1RF_12421	1054.32	-0.581189	0.177133	-3.2811	0.00103405	0.00773553	S-layer protein
OG1RF_12305	3793.26	0.614909	0.187699	3.27604	0.00105273	0.0078265	serine protease HtrA
OG1RF_12448	548.093	0.408353	0.124676	3.27531	0.00105547	0.0078265	RNA polymerase sigma-70 factor
OG1RF_11529	2917.23	-0.57826	0.176514	-3.276	0.00105288	0.0078265	FsrA response regulator
OG1RF_12003	88.583	-0.726002	0.221835	-3.27271	0.0010652	0.00787564	N-acetylmuramoyl-L-alanine amidase
OG1RF_11278	32139.2	-0.39249	0.120092	-3.26824	0.00108218	0.00797793	hypothetical protein
OG1RF_11411	1491.67	0.324587	0.09937	3.26644	0.00108908	0.00800552	signal recognition particle protein
OG1RF_11472	18302.6	0.431374	0.132153	3.26421	0.0010977	0.0080456	cell division protein FtsX
OG1RF_12365	4890.21	0.15431	0.0473361	3.25988	0.0011146	0.00812757	ribonuclease III
OG1RF_11276	9144.4	-0.199341	0.061153	-3.2597	0.0011153	0.00812757	tRNA adenylyltransferase
OG1RF_12321	660.218	0.288798	0.0890638	3.24259	0.00118447	0.00860692	DNA-3-methyladenine glycosylase I
OG1RF_11586	3637.44	-0.281713	0.0870343	-3.2368	0.00120878	0.00875847	transcriptional regulator
OG1RF_10437	8058.43	-0.266588	0.0824077	-3.23498	0.0012165	0.00878929	putative permease
OG1RF_11284	9820.19	1.20468	0.373259	3.22746	0.00124893	0.00899797	prephenate dehydrogenase
OG1RF_11598	115.228	-0.566154	0.175713	-3.22203	0.00127286	0.00911857	PTS family porter component IIABC
OG1RF_t10030	58.3935	-1.07335	0.333064	-3.22264	0.00127014	0.00911857	tRNA-Ala
OG1RF_11949	42.1899	1.59798	0.497069	3.21481	0.0013053	0.00929842	putative cysteine desulfurase
OG1RF_10554	5167.77	-0.36834	0.114553	-3.21545	0.0013024	0.00929842	HAD-superfamily hydrolase
OG1RF_11719	143.408	-0.594393	0.185084	-3.21147	0.00132056	0.00938079	LicD-like protein
OG1RF_10684	2341.35	1.59728	0.498279	3.20559	0.00134787	0.00954806	PTS family porter component IIABC
OG1RF_10378	216.055	0.561974	0.175394	3.20407	0.00135501	0.00957192	NAD-dependent epimerase/dehydratase
OG1RF_11455	7991.72	-0.293259	0.0915611	-3.20288	0.0013606	0.00958468	general stress protein
OG1RF_10840	953.574	0.331912	0.103781	3.19819	0.00138294	0.00971505	hypothetical protein
OG1RF_11442	2873.22	0.635931	0.198917	3.19697	0.00138878	0.00972916	multidrug ABC superfamily ATP binding cassette transporter, ABC protein
OG1RF_12388	4025.57	-0.304337	0.0952544	-3.19499	0.00139833	0.00976908	formylmethionine deformylase
OG1RF_11171	480.943	-0.59704	0.186916	-3.19416	0.00140237	0.00977037	hypothetical protein
OG1RF_10494	153.837	-0.74262	0.233147	-3.1852	0.00144652	0.0100108	SapB protein
OG1RF_11632	27101.5	-0.336241	0.105578	-3.18476	0.00144873	0.0100108	aspartate--tRNA ligase
OG1RF_12172	2182.6	-0.321065	0.100773	-3.18601	0.00144251	0.0100108	Iojap family protein
OG1RF_11138	850.868	1.56698	0.493076	3.17797	0.00148309	0.0102204	oligo-1,6-glucosidase
OG1RF_t10034	1518.49	-0.867901	0.273542	-3.17282	0.00150965	0.0103473	tRNA-Val
OG1RF_11681	401.84	-0.313214	0.0987124	-3.17299	0.00150875	0.0103473	aminoacylase
OG1RF_10545	205.961	0.583717	0.184142	3.16993	0.00152473	0.0104224	beta-galactosidase
OG1RF_10268	1505.68	-0.284662	0.0899206	-3.1657	0.00154711	0.010547	hypothetical protein
OG1RF_11132	637.712	0.449723	0.142141	3.16393	0.00155654	0.0105828	mar family transcriptional regulator
OG1RF_12420	11170.5	-0.406802	0.128793	-3.15856	0.00158549	0.0107508	large conductance mechanosensitive channel protein
OG1RF_10553	2289.82	-0.402677	0.127693	-3.15348	0.00161335	0.0109105	ribosomal small subunit pseudouridine synthase A
OG1RF_12462	1666.46	-0.331488	0.105191	-3.1513	0.00162545	0.0109632	response regulator
OG1RF_11907	7283.25	0.252668	0.0803724	3.14372	0.00166817	0.0112003	penicillin-binding protein 4
OG1RF_12075	7330.42	-0.501444	0.159518	-3.14349	0.00166944	0.0112003	integral membrane protein
OG1RF_12571	621.745	1.37285	0.436861	3.14254	0.00167487	0.0112071	hypothetical protein
OG1RF_10168	4196.08	0.863844	0.275164	3.13938	0.00169307	0.011299	30S ribosomal protein S5
OG1RF_10415	324.099	1.22384	0.39023	3.1362	0.0017115	0.0113921	GNAT family acetyltransferase
OG1RF_r10007	26.4874	-1.33452	0.426454	-3.12934	0.00175201	0.0116311	5S ribosomal RNA
OG1RF_10085	5347.98	-0.354925	0.113651	-3.12294	0.00179057	0.0117945	diacylglycerol kinase catalytic domain protein
OG1RF_10693	21.8872	-0.922425	0.295347	-3.12319	0.00178904	0.0117945	hypothetical protein
OG1RF_11136	3267.08	1.57015	0.502631	3.12387	0.00178492	0.0117945	neopullulanase
OG1RF_11324	10446.8	-0.426918	0.137424	-3.10659	0.00189261	0.0124344	cardiolipin synthetase
OG1RF_12442	668.778	-0.346996	0.111824	-3.10306	0.0019153	0.0125509	FMN reductase
OG1RF_11199	459.776	0.520012	0.167794	3.0991	0.00194107	0.012687	6-phospho-beta-glucosidase
OG1RF_11352	403.316	0.650954	0.210299	3.09537	0.00196565	0.0128146	ABC superfamily ATP binding cassette transporter, ABC protein
OG1RF_10354	2757.61	-0.542243	0.175334	-3.09262	0.00198397	0.012874	hypothetical protein
OG1RF_11273	3414.69	0.200657	0.0648856	3.09248	0.00198492	0.012874	YitT family protein
OG1RF_12029	3462.48	-0.307807	0.099714	-3.0869	0.00202253	0.0130846	hypothetical protein
OG1RF_11301	844.347	-0.45888	0.148701	-3.08592	0.00202924	0.0130945	major facilitator family transporter
OG1RF_11567	7800.3	0.557641	0.18088	3.08293	0.00204971	0.013193	NRAMP family Mn2+/Fe2+ transporter
OG1RF_11962	173.101	1.24569	0.404494	3.07962	0.00207266	0.013307	S-adenosylhomocysteine deaminase
OG1RF_11047	1747.63	0.361894	0.117767	3.07296	0.00211947	0.013539	cro/CI family transcriptional regulator
OG1RF_11658	1814.92	0.324714	0.105651	3.07345	0.00211602	0.013539	GntR family transcriptional regulator
OG1RF_11425	11607.8	-1.36561	0.444524	-3.07208	0.00212571	0.0135448	dihydroorotate oxidase
OG1RF_10055	9339.84	-0.393167	0.128262	-3.06535	0.00217417	0.0138163	UDP-N-acetylglucosamine diphosphorylase
OG1RF_10275	128.609	0.517171	0.168762	3.0645	0.00218037	0.0138163	sodium/dicarboxylate symporter family protein
OG1RF_10836	483.104	-0.326976	0.106719	-3.06391	0.00218468	0.0138163	ABC superfamily ATP binding cassette transporter, membrane protein
OG1RF_10800	122.071	-0.533455	0.17425	-3.06143	0.00220284	0.013862	conjugative transposon ATP/GTP-binding protein
OG1RF_11948	27.299	1.53504	0.501303	3.06211	0.00219781	0.013862	selenide, water dikinase
OG1RF_11037	3537.26	0.255538	0.0835054	3.06014	0.00221233	0.0138873	cell wall surface anchor family protein
OG1RF_12363	2808.07	0.280213	0.0916764	3.05654	0.00223907	0.0140204	cof family protein
OG1RF_11737	3061.65	-0.251402	0.0822827	-3.05535	0.00224801	0.0140417	group 2 glycosyl transferase
OG1RF_10438	18872.7	-0.318073	0.104382	-3.04719	0.00230991	0.014393	hemolysin
OG1RF_11585	486.59	1.02765	0.337332	3.04641	0.0023159	0.0143949	putative ribosylpyrimidine nucleosidase
OG1RF_10403	177.771	-0.829731	0.272484	-3.04506	0.00232632	0.0144243	hypothetical protein
OG1RF_11137	1337.46	1.47612	0.485337	3.04144	0.00235453	0.0145637	glucan 1,6-alpha-glucosidase
OG1RF_10954	9783.64	-0.401029	0.132041	-3.03715	0.00238825	0.0147362	S-ribosylhomocysteine lyase
OG1RF_11707	2714.45	0.158608	0.0524135	3.02608	0.00247743	0.0152494	NAD-dependent epimerase/dehydratase
OG1RF_10739	710.651	0.552256	0.182653	3.02353	0.00249846	0.0153416	hypothetical protein
OG1RF_12519	5731.4	-0.295365	0.0977325	-3.02218	0.00250965	0.0153731	glutathione-disulfide reductase
OG1RF_10035	1599.37	-0.302475	0.100581	-3.00726	0.00263616	0.0160863	putative transcriptional regulator
OG1RF_11409	6493.87	-0.371851	0.123694	-3.00623	0.0026451	0.0160863	NADPH-dependent FMN reductase domain protein
OG1RF_12428	1657.84	-0.468804	0.155914	-3.00681	0.00264006	0.0160863	hypothetical protein
OG1RF_10903	83.0717	0.634769	0.211328	3.00372	0.002667	0.0161807	L-ascorbate 6-phosphate lactonase
OG1RF_11328	28130.3	0.52094	0.173631	3.00028	0.00269733	0.0163256	pyruvate formate-lyase activating enzyme
OG1RF_11896	227.69	-0.359948	0.120043	-2.99848	0.00271329	0.0163831	hypothetical protein
OG1RF_10547	23.433	1.36912	0.457022	2.99574	0.00273784	0.0164556	PTS family mannose porter, IIAB component
OG1RF_10847	79.3024	0.980545	0.327319	2.99569	0.00273827	0.0164556	hypothetical protein
OG1RF_12415	238.239	-0.424241	0.141849	-2.99078	0.00278263	0.0166826	hypothetical protein
OG1RF_11922	2939.18	0.254314	0.0851004	2.9884	0.00280447	0.0167739	M protein trans-acting positive regulator
OG1RF_10006	14450	0.239017	0.0800331	2.98648	0.00282209	0.0168362	DNA topoisomerase (ATP-hydrolyzing) subunit A
OG1RF_10260	930.255	-0.419638	0.140543	-2.98582	0.00282816	0.0168362	sensor histidine kinase
OG1RF_10988	87.0317	-0.544438	0.18248	-2.98355	0.00284923	0.0169219	extracellular protein
OG1RF_11501	960.368	0.2822	0.0947282	2.97905	0.00289147	0.0171327	carbohydrate kinase
OG1RF_t10041	1098.14	-0.789442	0.265232	-2.97642	0.00291632	0.0172396	tRNA-Cys
OG1RF_11677	3552.73	0.468869	0.157662	2.97389	0.00294052	0.0173422	ABC superfamily ATP binding cassette transporter, ABC protein
OG1RF_t10031	69.6674	-0.864574	0.290954	-2.97152	0.00296332	0.0174361	tRNA-Asn
OG1RF_10267	2041.87	-0.381029	0.1283	-2.96983	0.00297964	0.0174916	death-on-curing family protein
OG1RF_11876	8475.3	-0.369087	0.124358	-2.96794	0.00299804	0.0175589	2-dehydropantoate 2-reductase
OG1RF_12549	215.112	0.598935	0.20195	2.96576	0.00301937	0.0176431	transaldolase
OG1RF_11004	27.8804	1.39012	0.469443	2.96121	0.00306435	0.0178648	ABC superfamily ATP binding cassette transporter, membrane protein
OG1RF_11990	17625.5	-0.280791	0.0948823	-2.95936	0.00308279	0.0179311	ATP synthase F0 sector subunit B
OG1RF_10758	1309.27	0.966858	0.327053	2.95627	0.00311384	0.0180492	CBS domain protein
OG1RF_11161	7108.13	0.169397	0.0573076	2.95592	0.00311733	0.0180492	DHH family protein
OG1RF_10753	1758.3	1.48471	0.503299	2.94996	0.00317817	0.0183595	6-phospho-beta-glucosidase
OG1RF_10659	6275	0.561081	0.190306	2.94831	0.00319521	0.0184161	hypothetical protein
OG1RF_10197	26362.6	0.307743	0.104467	2.94583	0.0032209	0.018522	N-acetylmuramoyl-L-alanine amidase
OG1RF_11088	14470.6	0.292532	0.0994102	2.94267	0.00325392	0.0186695	N-acetylglucosamine-6-phosphate deacetylase
OG1RF_11014	938.072	-0.308568	0.105029	-2.93793	0.00330409	0.018872	beta-glucosidase
OG1RF_11329	232857	0.532639	0.181295	2.93797	0.00330372	0.018872	formate acetyltransferase
OG1RF_10216	48.7904	1.07651	0.36688	2.93422	0.00334386	0.0190091	6-phospho-beta-glucosidase
OG1RF_10646	1157.89	0.408325	0.139184	2.93371	0.0033494	0.0190091	GNAT family acetyltransferase
OG1RF_10824	10174.8	-0.254417	0.086727	-2.93354	0.00335117	0.0190091	UvrD/REP helicase
OG1RF_11318	1020.94	1.16137	0.395981	2.9329	0.00335808	0.0190091	oligo-1,6-glucosidase
OG1RF_11279	4388.14	-0.461439	0.157949	-2.92145	0.0034841	0.0196786	hypothetical protein
OG1RF_11452	51.7978	0.733305	0.25132	2.91782	0.00352487	0.0198646	ABC superfamily ATP binding cassette transporter, binding protein
OG1RF_10871	20046.1	-0.491183	0.168481	-2.91535	0.00355285	0.0199779	cell wall surface anchor family protein
OG1RF_11283	4211.22	1.22664	0.422742	2.90163	0.00371227	0.0208282	chorismate synthase
OG1RF_12373	4602.95	-0.298943	0.103187	-2.89711	0.00376614	0.0210837	DNA helicase RecG
OG1RF_11397	8820.87	-0.277904	0.0959756	-2.89557	0.00378473	0.0211411	DegV family protein
OG1RF_11194	7026.03	-0.259265	0.0896406	-2.89227	0.00382465	0.0213172	excision endonuclease subunit UvrC
OG1RF_11443	1235.05	0.768031	0.265716	2.89042	0.00384723	0.021396	multidrug ABC superfamily ATP binding cassette transporter, ABC protein
OG1RF_10350	20548.5	0.299803	0.104087	2.8803	0.00397292	0.0220467	transcriptional regulator
OG1RF_10338	12125.2	-0.336199	0.117113	-2.87071	0.00409547	0.0226771	organic hydroperoxide resistance protein
OG1RF_10351	1099.9	0.429544	0.149671	2.86993	0.00410566	0.0226772	glucosamine-6-phosphate deaminase
OG1RF_11753	4805.52	1.43334	0.499537	2.86933	0.00411337	0.0226772	PTS family trehalose porter, IIBC component
OG1RF_11012	806.258	0.703094	0.245418	2.86489	0.00417154	0.022948	hypothetical protein
OG1RF_10799	32.3011	-0.944527	0.331285	-2.8511	0.00435684	0.0239155	conjugative transposon membrane protein
OG1RF_12176	6569.65	-0.306608	0.107912	-2.84128	0.00449335	0.0246115	ribosome biogenesis GTPase YqeH
OG1RF_10634	6729.25	-0.92816	0.32694	-2.83893	0.00452646	0.0247394	oligopeptide ABC superfamily ATP binding cassette transporter, binding protein
OG1RF_10546	919.071	0.426795	0.150375	2.83821	0.00453678	0.0247425	GntR family transcriptional regulator
OG1RF_10295	72.8216	-0.760724	0.268102	-2.83744	0.00454762	0.0247484	hypothetical protein
OG1RF_11022	377.783	-0.406137	0.143211	-2.83594	0.00456914	0.0247593	ABC superfamily ATP binding cassette transporter, binding protein
OG1RF_11139	272.1	0.647378	0.228225	2.83657	0.00456006	0.0247593	protein of hypothetical function DUF1211
OG1RF_12092	7599.44	-0.459606	0.162126	-2.83486	0.00458455	0.0247898	transcription termination/antitermination factor NusG
OG1RF_11518	70.5136	0.756975	0.267258	2.83237	0.00462042	0.0248777	GntR family transcriptional regulator
OG1RF_12123	12920.7	-0.179894	0.0635042	-2.83279	0.00461432	0.0248777	DNA-directed DNA polymerase III subunit delta
OG1RF_11594	1326.74	-0.313085	0.110765	-2.82658	0.00470482	0.0252784	pyridine nucleotide-disulfide family oxidoreductase
OG1RF_10118	3465.95	-0.313067	0.110967	-2.82126	0.00478354	0.0254854	methyltransferase domain protein
OG1RF_11557	45.0529	1.12363	0.397999	2.82319	0.0047548	0.0254854	PTS family fructose/mannitol porter component IIA
OG1RF_11622	6183.49	0.471715	0.167178	2.82163	0.00477803	0.0254854	DNA (cytosine-5-)-methyltransferase
OG1RF_12393	6718.96	-0.300165	0.106353	-2.82234	0.00476745	0.0254854	hypothetical protein
OG1RF_11795	10703	-0.214567	0.076194	-2.81606	0.00486165	0.0258473	adenylosuccinate lyase
OG1RF_10302	2400.14	0.461465	0.16393	2.81501	0.00487757	0.0258776	ABC superfamily ATP binding cassette transporter, ABC protein
OG1RF_10630	2702.28	-0.507227	0.18043	-2.81121	0.00493563	0.0260996	diphosphomevalonate decarboxylase
OG1RF_11232	53.6917	0.899201	0.319896	2.81092	0.00493999	0.0260996	DNA-binding/PRD domain protein
OG1RF_10912	775.915	-0.61012	0.217344	-2.80716	0.00499808	0.0263516	M20D subfamily peptidase
OG1RF_10995	87.2272	0.697172	0.248672	2.80358	0.00505381	0.0264108	putative S-adenosylhomocysteine deaminase
OG1RF_11534	200.193	0.99969	0.356417	2.80483	0.00503425	0.0264108	membrane protein
OG1RF_11803	444.815	-0.329383	0.117506	-2.8031	0.00506138	0.0264108	regulator of penicillin binding proteins and beta lactamase transcription
OG1RF_11858	663.29	0.445609	0.158833	2.80552	0.00502348	0.0264108	hypothetical protein
OG1RF_12214	12341.1	0.358513	0.12787	2.80372	0.00505169	0.0264108	transcription elongation factor GreA
OG1RF_11983	26269	-0.333315	0.119027	-2.80032	0.00510519	0.0265847	UDP-N-acetylglucosamine 1-carboxyvinyltransferase
OG1RF_10683	9020.48	1.38504	0.495244	2.79668	0.00516306	0.026831	family 65 glycosyl hydrolase
OG1RF_10685	998.282	1.41089	0.50484	2.79472	0.00519443	0.0269388	endonuclease/exonuclease/phosphatase family protein RgfB
OG1RF_11426	12282.5	-1.2582	0.450341	-2.79388	0.005208	0.026954	dihydroorotate dehydrogenase electron transfer subunit
OG1RF_10544	173.814	0.542879	0.194837	2.78633	0.00533089	0.0275339	glucuronyl hydrolase
OG1RF_12035	3047.73	0.215332	0.0773437	2.78409	0.00536786	0.0276685	RNA methyltransferase
OG1RF_t10048	248.129	-0.392531	0.141093	-2.78207	0.00540138	0.0277848	tRNA-Ser
OG1RF_12018	58.4662	1.28665	0.462837	2.77993	0.00543714	0.0279121	glycerate kinase
OG1RF_11419	403.024	0.987369	0.355567	2.77688	0.00548831	0.0281179	conserved protein UCP028846
OG1RF_11368	330.303	0.854054	0.30797	2.77317	0.00555131	0.0283833	LysR family transcriptional regulator
OG1RF_11542	162.083	-0.483024	0.174432	-2.76913	0.00562066	0.0286801	ABC superfamily ATP binding cassette transporter, membrane protein
OG1RF_12440	2142.45	-0.438402	0.158374	-2.76814	0.00563765	0.028709	competence/damage-inducible protein CinA
OG1RF_10064	586.45	1.39831	0.507237	2.75672	0.00583839	0.0296717	glycoside hydrolase family protein
OG1RF_11804	6300.6	-0.348541	0.126487	-2.75554	0.00585958	0.0297198	gfo/Idh/MocA family oxidoreductase
OG1RF_10754	1734.09	1.27518	0.463572	2.75076	0.00594567	0.030054	GNAT family acetyltraansferase
OG1RF_12492	158483	-0.423278	0.153921	-2.74997	0.00596014	0.030054	DNA-directed RNA polymerase subunit beta prime
OG1RF_12570	612.617	1.29611	0.471327	2.74992	0.00596103	0.030054	sodium ion-translocating decarboxylase
OG1RF_10718	3526.51	0.327754	0.119329	2.74664	0.00602096	0.030296	DNA repair protein RecN
OG1RF_11761	19509.1	1.34373	0.490128	2.74158	0.00611441	0.0307052	ABC superfamily ATP binding cassette transporter, binding protein
OG1RF_11133	1211.86	1.37431	0.50147	2.74055	0.0061336	0.0307407	sugar ABC superfamily ATP binding cassette transporter, membrane protein
OG1RF_10046	7110.4	-0.312643	0.114342	-2.73427	0.00625187	0.0312717	RNA methyltransferase
OG1RF_12203	24963.8	-0.255683	0.0935523	-2.73305	0.00627511	0.0313262	ABC superfamily ATP binding cassette transporter, substrate-binding protein
OG1RF_11481	2322.24	0.394723	0.144599	2.72979	0.00633755	0.0315757	PTS family cellobiose porter, IIA component
OG1RF_11579	472.359	-0.495386	0.181767	-2.72539	0.00642262	0.0319368	hypothetical protein
OG1RF_10539	91.3597	-0.495776	0.181993	-2.72416	0.0064466	0.0319933	amino acid ABC superfamily ATP binding cassette transporter, membrane protein
OG1RF_11507	1515.17	-0.224655	0.0826397	-2.71849	0.00655811	0.0324831	hypothetical protein
OG1RF_12470	199.217	0.51255	0.188684	2.71645	0.00659866	0.0326203	cobalamin synthesis protein/P47K family protein
OG1RF_10682	2550.91	1.3358	0.491975	2.71518	0.0066239	0.0326813	beta-phosphoglucomutase
OG1RF_11285	16534.6	0.942982	0.34774	2.71175	0.00669298	0.032958	3-phosphoshikimate 1-carboxyvinyltransferase
OG1RF_10506	2938.39	0.252768	0.0932659	2.71019	0.00672456	0.0330494	hypothetical protein
OG1RF_10166	31166.7	0.478375	0.17671	2.70712	0.00678699	0.0331634	50S ribosomal protein L6
OG1RF_10929	5097.29	-0.371896	0.137353	-2.70759	0.00677727	0.0331634	site-specific DNA-methyltransferase
OG1RF_11868	397.892	0.983709	0.363277	2.70788	0.00677152	0.0331634	outer surface protein
OG1RF_11763	12591.9	1.33951	0.494983	2.70617	0.00680641	0.0331943	ABC superfamily ATP binding cassette transporter, membrane protein
OG1RF_10086	19003.2	-0.22757	0.0844767	-2.69388	0.00706252	0.0343773	M protein trans-acting positive regulator
OG1RF_10759	1638.44	0.975709	0.362286	2.6932	0.00707699	0.0343817	protein of hypothetical function DUF299
OG1RF_10825	313.559	-0.367456	0.136546	-2.69107	0.0071223	0.0345357	hypothetical protein
OG1RF_12439	22857.4	-0.192843	0.071731	-2.68842	0.007179	0.0347442	recombination protein A
OG1RF_t10016	2540.31	-0.701727	0.261395	-2.68455	0.00726282	0.0350829	tRNA-Ile
OG1RF_12044	23336.6	-0.30906	0.115202	-2.68277	0.0073016	0.0351363	oligoendopeptidase F
OG1RF_12511	1275.77	-0.300935	0.11215	-2.68332	0.00728949	0.0351363	secreted protein
OG1RF_10377	130.976	0.482775	0.180044	2.68143	0.00733085	0.0352103	TDT family tellurite/dicarboxylate transporter
OG1RF_t10035	2621.42	-0.795525	0.297071	-2.67789	0.00740871	0.035517	tRNA-Asp
OG1RF_11083	24211.7	0.20361	0.0761112	2.67517	0.00746923	0.0356258	YhgF like protein
OG1RF_11873	833.814	1.14396	0.427486	2.67601	0.00745052	0.0356258	phosphate transporter
OG1RF_12488	79590.8	-0.384719	0.143822	-2.67497	0.00747355	0.0356258	DNA starvation/stationary phase protection protein Dps
OG1RF_t10013	2492.11	-0.667573	0.249784	-2.67261	0.00752643	0.0356767	tRNA-Met
OG1RF_10819	555.89	-0.388013	0.145174	-2.67275	0.00752315	0.0356767	membrane protein
OG1RF_11517	156.673	0.900306	0.33681	2.67304	0.00751679	0.0356767	sugar isomerase protein AgaS
OG1RF_10149	4901.08	-0.551679	0.206603	-2.67024	0.00757966	0.035862	cyclopropane-fatty-acyl-phospholipid synthase
OG1RF_10511	2251.21	-0.268379	0.100667	-2.66601	0.00767573	0.0362489	glycerophosphoryl diester phosphodiesterase
OG1RF_10608	2572.04	-0.283037	0.106198	-2.66519	0.00769437	0.0362694	dephospho-CoA kinase
OG1RF_10481	652.94	0.749419	0.281257	2.66454	0.00770946	0.0362731	beta-lactamase
OG1RF_11762	11390.7	1.28806	0.483881	2.66194	0.00776915	0.0364862	carbohydrate ABC superfamily ATP binding cassette transporter, membrane protein
OG1RF_11183	16.0183	1.32586	0.49822	2.66119	0.00778657	0.0365005	MOSC domain protein
OG1RF_10072	1544.81	-0.730849	0.275162	-2.65606	0.00790589	0.0369914	stress response regulator Gls24
OG1RF_10126	6321.57	-0.305417	0.115076	-2.65404	0.00795338	0.0371451	ABC superfamily ATP binding cassette transporter, ABC protein
OG1RF_10879	334.744	0.70572	0.266117	2.65192	0.00800354	0.0372825	ABC superfamily ATP binding cassette transporter, ATP-binding/permease protein
OG1RF_11736	3951.88	-0.186847	0.0704671	-2.65155	0.00801221	0.0372825	group 2 glycosyl transferase
OG1RF_11660	25389.6	-0.262547	0.0990458	-2.65076	0.00803106	0.0373018	NADH dehydrogenase
OG1RF_10122	558.977	-0.351916	0.132849	-2.64899	0.00807324	0.0374291	deoxyribose-phosphate aldolase
OG1RF_12455	189.293	0.391679	0.147962	2.64717	0.00811682	0.0375625	hypothetical protein
OG1RF_11718	4333.46	0.384708	0.145525	2.64359	0.00820318	0.037893	hypothetical protein
OG1RF_10633	724.872	-0.562473	0.213018	-2.64049	0.00827857	0.0381717	hypothetical protein
OG1RF_12199	9994.16	-0.25602	0.0970117	-2.63906	0.00831358	0.0382636	peptidylprolyl isomerase
OG1RF_10337	42406.4	0.274102	0.103913	2.63779	0.0083447	0.0382679	AMP-binding family protein
OG1RF_11577	1182.75	0.537944	0.203925	2.63795	0.00834094	0.0382679	ROK family protein
OG1RF_11063	2535.18	0.646931	0.245366	2.63659	0.00837431	0.0383344	N-acetylmuramoyl-L-alanine amidase
OG1RF_11080	4171.73	-0.154892	0.0589425	-2.62784	0.00859286	0.039264	chaperone DnaJ
OG1RF_12224	35608.3	-0.235705	0.0897183	-2.62717	0.00860982	0.0392707	metallo-beta-lactamase superfamily protein
OG1RF_11286	8635.24	0.860891	0.328272	2.62249	0.00872895	0.0397426	shikimate kinase
OG1RF_10047	4413.61	-0.34472	0.131568	-2.6201	0.00879036	0.0398078	protein of hypothetical function DUF901
OG1RF_10243	2726.17	0.27032	0.103131	2.62115	0.00876346	0.0398078	hypothetical protein
OG1RF_11415	9169.19	-0.494505	0.188732	-2.62015	0.00878919	0.0398078	sensor histidine kinase
OG1RF_10024	3976.9	-0.652222	0.250122	-2.60762	0.00911754	0.0412158	hypothetical protein
OG1RF_10743	8572.93	-0.226945	0.0872701	-2.60049	0.00930919	0.0420073	sigma-54 interaction domain protein
OG1RF_11871	1880.86	1.1873	0.456743	2.5995	0.00933602	0.0420535	hypothetical protein
OG1RF_12568	234.526	1.14857	0.441985	2.59867	0.00935864	0.0420807	hypothetical protein
OG1RF_12560	707.535	0.6343	0.24434	2.59598	0.00943226	0.0423367	triphosphoribosyl-dephospho-CoA synthase
OG1RF_10311	53.3622	1.15858	0.447558	2.58867	0.00963466	0.0431687	PfkB family carbohydrate kinase
OG1RF_10503	700.208	0.920318	0.355899	2.5859	0.00971258	0.0434411	PEP phosphonomutase family protein
OG1RF_10766	668.121	0.783385	0.303188	2.58382	0.00977121	0.0435071	amidase
OG1RF_11562	99.2508	0.5221	0.202086	2.58355	0.0097788	0.0435071	HD domain protein
OG1RF_12509	33063.4	0.325065	0.125806	2.58386	0.00977016	0.0435071	pheromone cAD1 lipoprotein
OG1RF_11287	12944.2	0.827682	0.320707	2.5808	0.00985706	0.0437785	prephenate dehydratase
OG1RF_12263	158.625	1.12941	0.437879	2.57927	0.00990107	0.043897	sigma-54 dependent DNA-binding response regulator
OG1RF_10071	1904.4	-0.706994	0.274901	-2.57182	0.0101167	0.0446966	stress response regulator Gls24
OG1RF_11134	3036.96	1.25695	0.488638	2.57235	0.0101011	0.0446966	sugar ABC superfamily ATP binding cassette transporter, membrane protein
OG1RF_10445	277.881	0.459087	0.178883	2.56642	0.0102756	0.0453197	hypothetical protein
OG1RF_11135	8998.37	1.2961	0.505579	2.5636	0.0103594	0.0455539	sugar ABC superfamily ATP binding cassette transporter, sugar-binding protein
OG1RF_12220	10309.5	-0.205523	0.0801752	-2.56342	0.0103646	0.0455539	multidrug ABC superfamily ATP binding cassette transporter, ABC protein
OG1RF_10225	60250.4	0.198226	0.0774641	2.55894	0.0104991	0.0459229	enoyl-[acyl-carrier-protein] reductase (NADH)
OG1RF_11670	509.241	-0.359902	0.140661	-2.55865	0.010508	0.0459229	TetR family transcriptional regulator
OG1RF_11945	49.4423	1.23891	0.484284	2.55822	0.010521	0.0459229	hypothetical protein
OG1RF_12572	2886.88	1.29148	0.504632	2.55926	0.0104895	0.0459229	citrate transporter
OG1RF_t10014	2665.04	-0.669585	0.26196	-2.55606	0.0105866	0.0460509	tRNA-Asp
OG1RF_10246	793.362	-0.369421	0.144497	-2.55661	0.0105699	0.0460509	flavin reductase domain protein, FMN-binding protein
OG1RF_10069	3063.83	-0.564914	0.221104	-2.55497	0.0106197	0.0461156	hypothetical protein
OG1RF_10400	21384.2	0.163644	0.0641056	2.55272	0.0106885	0.0463353	polysaccharide biosynthesis family protein
OG1RF_11242	20931.3	-0.274057	0.107458	-2.55036	0.0107612	0.0465707	RNA polymerase sigma factor rpoD
OG1RF_12050	642.609	-0.361709	0.141946	-2.54823	0.0108272	0.0467765	HAD-superfamily hydrolase
OG1RF_12535	3273.89	0.241632	0.0949007	2.54615	0.0108917	0.0469751	response regulator
OG1RF_12223	3869.51	-0.258443	0.101635	-2.54284	0.0109955	0.047342	hypothetical protein
OG1RF_10070	675.326	-0.666383	0.262472	-2.53887	0.011121	0.0478013	hypothetical protein
OG1RF_11974	615.583	0.284554	0.112316	2.5335	0.0112929	0.048458	guanylate kinase
OG1RF_11642	6493.11	-0.391592	0.154622	-2.53257	0.0113229	0.048505	hypothetical protein
OG1RF_10982	201.011	0.993198	0.393076	2.52673	0.0115129	0.0492357	response regulator
OG1RF_12569	1375.45	1.17078	0.463822	2.52421	0.0115959	0.049507	glutaconyl-CoA decarboxylase
OG1RF_10365	479.179	0.544976	0.215992	2.52313	0.0116315	0.0495755	hypothetical protein
OG1RF_10915	8093.42	-0.322811	0.128002	-2.52191	0.0116718	0.049664	2,5-diketo-D-gluconate reductase
OG1RF_10711	16239.2	0.22438	0.0890296	2.52029	0.0117259	0.049727	transcription antitermination factor NusB
OG1RF_10858	4211.77	-0.401026	0.159112	-2.5204	0.0117222	0.049727	MFS family major facilitator transporter
OG1RF_11172	1783.17	-0.379605	0.150703	-2.51889	0.0117725	0.0498414	hypothetical protein
OG1RF_10602	204.21	-0.358011	0.142376	-2.51454	0.0119188	0.0502928	cro/CI family transcriptional regulator
OG1RF_11023	398.005	-0.346054	0.137594	-2.51503	0.0119021	0.0502928	ABC superfamily ATP binding cassette transporter, membrane protein
OG1RF_11536	124.873	0.879153	0.35069	2.50693	0.0121786	0.0513038	hypothetical protein
OG1RF_11369	221.656	1.14602	0.458192	2.50117	0.0123783	0.0520587	regulatory protein
OG1RF_12350	136.301	-0.495128	0.198121	-2.49913	0.01245	0.0522735	oligopeptide ABC superfamily ATP binding cassette transporter, binding protein
OG1RF_10981	273.013	0.834648	0.334204	2.49742	0.0125102	0.0523603	putative histidine kinase
OG1RF_11208	5268.78	0.214517	0.0858971	2.49737	0.012512	0.0523603	proton (H+) or sodium (Na+) translocating V-type ATPase (V-ATPase), subunit I
OG1RF_12004	17.3318	-0.863588	0.345979	-2.49607	0.0125577	0.0524651	hypothetical protein
OG1RF_10936	20.5747	0.968463	0.388207	2.49471	0.0126061	0.0525808	PTS family porter, enzyme I
OG1RF_11327	21038.1	-0.340093	0.136395	-2.49344	0.0126512	0.0526824	inorganic diphosphatase
OG1RF_10517	25627.7	0.2194	0.0880385	2.49209	0.0126995	0.0527967	methionine adenosyltransferase
OG1RF_10394	569.523	0.458175	0.183906	2.49136	0.0127256	0.0528186	glucose-1-phosphate adenylyl transferase
OG1RF_10538	172.92	-0.415546	0.166862	-2.49035	0.0127616	0.0528812	ABC superfamily ATP binding cassette transporter, ABC protein
OG1RF_10801	93.5739	-0.493894	0.198444	-2.48883	0.0128164	0.053022	conjugative transposon membrane protein
OG1RF_12265	3520.79	-0.200397	0.0805446	-2.48803	0.0128454	0.0530551	amidase
OG1RF_10422	2065.51	0.241158	0.0969877	2.48648	0.0129012	0.0531127	CMP-binding-factor 1
OG1RF_12241	470.845	-0.232899	0.0936583	-2.48669	0.0128937	0.0531127	LysR family transcriptional regulator
OG1RF_t10015	2432.42	-0.697226	0.280542	-2.48528	0.0129448	0.0531484	tRNA-Gly
OG1RF_12539	3170.77	-0.211189	0.0849823	-2.48509	0.0129518	0.0531484	hypothetical protein
OG1RF_10769	452.098	0.975838	0.393026	2.48288	0.0130324	0.0532501	nucleoside diphosphate kinase
OG1RF_11204	34460.1	-0.417253	0.168013	-2.48345	0.0130116	0.0532501	glucose-6-phosphate isomerase
OG1RF_t10049	27.8242	-0.70379	0.283479	-2.48269	0.0130396	0.0532501	tRNA-Asn
OG1RF_10629	2826.87	-0.446859	0.18005	-2.48186	0.0130699	0.0532881	phosphomevalonate kinase
OG1RF_11689	3508.79	-0.311866	0.12579	-2.47926	0.0131654	0.0535916	hypothetical protein
OG1RF_10414	776.616	0.64535	0.260644	2.47598	0.013287	0.0539997	phosphomannomutase
OG1RF_11872	852.805	1.19806	0.484242	2.47408	0.0133578	0.0542007	hypothetical protein
OG1RF_10805	60.8702	-0.540478	0.218687	-2.47147	0.013456	0.0543794	HAD family haloacid dehalogenase hydrolase
OG1RF_11420	2884.72	0.521237	0.210925	2.4712	0.0134662	0.0543794	GntR family sugar-binding transcriptional regulator
OG1RF_12225	50583.5	-0.296474	0.119954	-2.47156	0.0134524	0.0543794	cold shock protein CspA
OG1RF_10217	76.5151	0.597182	0.241947	2.46824	0.013578	0.0547087	phosphoglycerate mutase
OG1RF_10530	3097.25	0.204832	0.0829984	2.4679	0.0135909	0.0547087	type 2 phosphatidic acid phosphatase
OG1RF_12231	36819	-0.202957	0.0822845	-2.46653	0.0136429	0.0548312	valine--tRNA ligase
OG1RF_11146	4697.57	1.16875	0.47438	2.46374	0.0137494	0.0551717	glycerol dehydrogenase
OG1RF_10474	77.5816	0.691526	0.280899	2.46183	0.0138231	0.0553796	NMN family nicotinamide monnucleotide uptake permease
OG1RF_12211	8905.6	0.345045	0.140498	2.45588	0.0140542	0.0562166	DNA-binding response regulator
OG1RF_11309	771.303	0.912183	0.371571	2.45494	0.0140909	0.0562748	AraC family transcriptional regulator
OG1RF_10093	8961.35	0.791866	0.323406	2.44852	0.0143444	0.0571971	L-serine dehydratase, iron-sulfur-dependent, beta subunit
OG1RF_11000	3618.33	0.276658	0.113068	2.44682	0.0144122	0.0573772	M protein trans-acting positive regulator
OG1RF_11866	59.2135	0.945822	0.387285	2.44219	0.0145986	0.0580283	PTS family porter, enzyme I
OG1RF_12566	616.569	1.07473	0.440761	2.43835	0.0147543	0.0585555	citrate lyase acyl carrier protein
OG1RF_11024	584.993	-0.332243	0.136348	-2.43673	0.0148206	0.0587265	ABC superfamily ATP binding cassette transporter, ABC protein
OG1RF_11111	81.2648	-0.456669	0.187916	-2.43017	0.0150917	0.0597075	hypothetical protein
OG1RF_10073	719.348	-0.803251	0.330958	-2.42705	0.0152222	0.0601301	transglycosylase associated protein
OG1RF_12493	112642	-0.335958	0.138458	-2.42643	0.0152481	0.0601389	DNA-directed RNA polymerase subunit beta
OG1RF_11046	1871.31	0.266079	0.109743	2.42457	0.0153267	0.0602611	hypothetical protein
OG1RF_11992	37302.9	-0.247197	0.101946	-2.4248	0.0153169	0.0602611	ATP synthase F0 sector subunit A
OG1RF_10082	602.56	-0.416909	0.17204	-2.42333	0.015379	0.0603174	M protein trans-acting positive regulator
OG1RF_11468	6388.72	-0.206355	0.0851615	-2.4231	0.0153885	0.0603174	phosphate ABC superfamily ATP binding cassette transporter, membrane protein
OG1RF_12425	6462.12	0.857212	0.354031	2.42129	0.0154656	0.0605258	glycosyl hydrolase
OG1RF_11451	246.051	0.406416	0.16797	2.41957	0.0155389	0.060719	ABC superfamily ATP binding cassette, membrane protein
OG1RF_11391	2355.21	0.282569	0.117198	2.41103	0.0159075	0.0618261	signal peptidase I
OG1RF_11434	3069.35	-0.242045	0.100402	-2.41075	0.0159197	0.0618261	signal peptidase II
OG1RF_12019	148.019	0.963602	0.399562	2.41164	0.0158808	0.0618261	gluconate:H+ symporter family transporter GntP
OG1RF_12466	812.889	0.466272	0.193287	2.41233	0.0158509	0.0618261	ABC superfamily ATP binding cassette transporter, ABC protein
OG1RF_11445	3983.11	-0.224427	0.0932262	-2.40734	0.0160692	0.0622159	deoxyribonuclease IV (phage-T(4)-induced)
OG1RF_11460	3473.06	0.292788	0.121596	2.40789	0.0160452	0.0622159	HPr(Ser) kinase/phosphatase
OG1RF_12474	1708.48	-0.264764	0.110077	-2.40525	0.0161614	0.0624775	ABC superfamily ATP binding cassette transporter, membrane protein
OG1RF_10978	185.217	0.920197	0.383546	2.39918	0.0164317	0.0634221	malate dehydrogenase (oxaloacetate-decarboxylating) (NADP(+))
OG1RF_12167	583.994	1.01088	0.421435	2.39865	0.0164557	0.0634221	Mannosyl-glycoprotein endo-beta-N-acetylglucosaminidase
OG1RF_11774	32.0905	1.02711	0.428677	2.39599	0.0165753	0.0637861	sugar ABC superfamily ATP binding cassette transporter, sugar-binding protein
OG1RF_12144	6902.47	-0.28799	0.120265	-2.39462	0.0166374	0.063928	hypothetical protein
OG1RF_11394	5153.99	0.196525	0.0820974	2.3938	0.0166747	0.0639742	peptide-methionine-(S)-S-oxide reductase
OG1RF_11991	9731.68	-0.253916	0.10614	-2.39227	0.0167444	0.0641446	ATP synthase F0 sector subunit C
OG1RF_11145	1296.24	0.822541	0.344725	2.38608	0.0170291	0.065137	AraC family transcriptional regulator
OG1RF_11999	9302.55	0.521421	0.218653	2.3847	0.0170931	0.0652834	P-ATPase superfamily P-type ATPase cadmium transporter
OG1RF_10579	8738.98	-0.218891	0.0920141	-2.37889	0.017365	0.0661814	alanine racemase
OG1RF_12266	84.2752	0.53768	0.226053	2.37856	0.0173805	0.0661814	transcriptional regulator
OG1RF_10172	29466.9	0.549564	0.231278	2.37621	0.0174915	0.0663263	adenylate kinase
OG1RF_10584	56.6054	-0.570094	0.239869	-2.37669	0.0174688	0.0663263	signal peptidase I
OG1RF_12282	310.967	0.487236	0.205057	2.37609	0.017497	0.0663263	MarR family transcriptional regulator
OG1RF_10185	7148.45	-0.193386	0.0815428	-2.37159	0.0177119	0.0670408	tRNA-pseudouridine synthase I
OG1RF_12465	305.179	0.436502	0.184197	2.36976	0.0177996	0.0672722	metal ion ABC superfamily ATP binding cassette transporter, membrane protein
OG1RF_t10012	6004.99	-0.667771	0.281855	-2.3692	0.0178264	0.0672735	tRNA-Ser
OG1RF_11147	1730.66	1.12933	0.476843	2.36835	0.0178678	0.0673294	glycerone kinase PTS family porter component IIA
OG1RF_10061	3513.34	-0.190265	0.0806023	-2.36054	0.0182485	0.0675593	crossover junction ATP-dependent DNA helicase RuvB
OG1RF_10165	26827.2	0.473697	0.200578	2.36166	0.0181933	0.0675593	30S ribosomal protein S8
OG1RF_10245	20401	-0.176266	0.0746321	-2.3618	0.0181863	0.0675593	aminopeptidase C
OG1RF_10421	8672.76	0.110759	0.0468817	2.36251	0.0181514	0.0675593	hypothetical protein
OG1RF_10453	2972.26	0.275971	0.116746	2.36385	0.0180861	0.0675593	hypothetical protein
OG1RF_10926	4066.43	-0.326712	0.138403	-2.36059	0.0182457	0.0675593	recombination protein U
OG1RF_10933	1041.5	0.644827	0.273142	2.36078	0.0182366	0.0675593	GntR family transcriptional regulator
OG1RF_11212	1143.91	0.39364	0.166701	2.36135	0.0182085	0.0675593	V-type ATP synthase subunit F
OG1RF_11427	102400	-1.06052	0.44894	-2.36227	0.0181633	0.0675593	carbamoyl-phosphate synthase, large subunit
OG1RF_12155	591.19	-0.249289	0.105548	-2.36185	0.0181839	0.0675593	brp/Blh family beta-carotene 15,15'-monooxygenase
OG1RF_12208	8812.43	-0.149981	0.0633922	-2.36593	0.0179849	0.0675593	group 2 glycosyl transferase
OG1RF_12360	1701.49	0.313516	0.132498	2.36619	0.0179722	0.0675593	lactoylglutathione lyase
OG1RF_t10036	3026.96	-0.679179	0.287916	-2.35895	0.0183268	0.0677503	tRNA-Phe
OG1RF_12452	482.35	0.308516	0.130841	2.35795	0.0183763	0.0678343	UbiD family decarboxylase
OG1RF_12170	6198.87	-0.218943	0.0929262	-2.35609	0.0184683	0.0679761	nucleotidyltransferase
OG1RF_12565	1555.73	1.02219	0.433812	2.3563	0.0184579	0.0679761	citrate (Pro-3S)-lyase
OG1RF_10092	18223.9	0.748577	0.318201	2.35253	0.0186461	0.0685313	perfringolysin O regulator protein
OG1RF_10724	23756.9	0.14813	0.0629894	2.35167	0.0186893	0.0685907	penicillin-binding protein C
OG1RF_11210	1283.13	0.36565	0.15563	2.34948	0.0187996	0.0688955	proton (H+) or sodium (Na+) translocating V-type ATPase (V-ATPase), subunit E
OG1RF_10921	3800.68	0.266335	0.113432	2.34796	0.0188764	0.0690773	lipoate--protein ligase A
OG1RF_10600	11144	-0.35911	0.153193	-2.34416	0.0190701	0.0695852	putative calcium-transporting ATPase
OG1RF_12043	3583.58	-0.286042	0.122016	-2.34429	0.0190632	0.0695852	dithiol-disulfide isomerase
OG1RF_11621	7253.33	0.428808	0.183059	2.34245	0.0191574	0.0698033	NgoFVII restriction endonuclease superfamily protein
OG1RF_12508	9513.88	0.249877	0.1067	2.34187	0.0191873	0.069812	thiamine biosynthesis lipoprotein
OG1RF_11317	2012.62	0.85358	0.365084	2.33804	0.0193854	0.0704318	PTS family beta-glucosides porter, IIABC component
OG1RF_12258	52.6066	0.823592	0.353338	2.33089	0.0197591	0.0716869	L-seryl-tRNA(Sec) selenium transferase
OG1RF_11211	3202	0.360377	0.155147	2.3228	0.0201899	0.0731451	proton (H+) or sodium (Na+) translocating V-type ATPase (V-ATPase), subunit C
OG1RF_11182	109.896	1.05505	0.454446	2.32161	0.0202542	0.0732734	molybdenum cofactor biosynthesis protein A
OG1RF_12564	1699.9	0.984333	0.424471	2.31897	0.0203969	0.0736846	citrate (pro-3S)-lyase
OG1RF_10851	2851.62	-0.233979	0.100929	-2.31825	0.0204357	0.0737062	UDP-glucose--hexose-1-phosphate uridylyltransferase
OG1RF_10864	436.476	-0.417912	0.180348	-2.31725	0.0204901	0.0737062	hypothetical protein
OG1RF_11523	532.702	-0.601897	0.259704	-2.31763	0.0204696	0.0737062	LysR family transcriptional regulator
OG1RF_12193	5550.31	-0.143714	0.0620774	-2.31508	0.0206083	0.0740266	group 1 glycosyl transferase
OG1RF_10991	42.4422	0.718095	0.310586	2.31207	0.0207739	0.0745159	spermidine/putrescine ABC superfamily ATP binding cassette transporter, permease protein
OG1RF_11947	35.6224	1.1496	0.497876	2.30901	0.0209433	0.0750172	selenium metabolism protein YedF
OG1RF_t10011	3977.18	-0.663265	0.287448	-2.30743	0.021031	0.075119	tRNA-Met
OG1RF_11603	144.827	-0.453635	0.196571	-2.30774	0.0210135	0.075119	hypothetical protein
OG1RF_12067	51244.9	0.263262	0.114152	2.30625	0.0210966	0.0752473	tellurite resistance protein
OG1RF_12164	6077.41	0.340034	0.147912	2.29889	0.0215112	0.0766184	ErfK/YbiS/YcfS/YnhG family protein
OG1RF_10508	444.332	-0.312438	0.136157	-2.29469	0.0217509	0.0773637	von Willebrand factor domain LPTXG domain protein
OG1RF_11950	58.7874	1.14582	0.500216	2.29066	0.0219833	0.0780806	YgfJ family molybdenum hydroxylase accessory protein
OG1RF_11435	4052.99	-0.213874	0.0933992	-2.28989	0.0220278	0.0781293	CBS domain protein
OG1RF_10504	5499.01	-0.236221	0.103561	-2.28098	0.0225495	0.0798681	thioredoxin superfamily protein
OG1RF_11184	40.5862	1.15327	0.506076	2.27885	0.0226762	0.0802048	molybdenum cofactor biosynthesis protein B
OG1RF_11943	56.2181	0.669157	0.293964	2.27632	0.022827	0.0806257	flavodoxin
OG1RF_11148	3400.7	1.09675	0.482598	2.2726	0.0230501	0.0813005	dihydroxyacetone kinase
OG1RF_11988	76728.8	-0.22157	0.0977102	-2.26762	0.0233522	0.0822516	ATP synthase F1 sector alpha subunit
OG1RF_11359	1198.2	0.315987	0.139432	2.26625	0.0234363	0.0824335	ATP-dependent protease HslVU
OG1RF_10117	1309.19	-0.340317	0.150304	-2.2642	0.023562	0.0827608	lipase/acylhydrolase
OG1RF_10647	2175.32	0.32222	0.142868	2.25537	0.02411	0.0843351	glutamate rich protein GrpB
OG1RF_11623	231619	-0.232123	0.102881	-2.25622	0.024057	0.0843351	enolase
OG1RF_12567	1911.73	1.01952	0.451989	2.25563	0.0240941	0.0843351	[citrate [pro-3S]-lyase] ligase
OG1RF_12084	6885.05	-0.300315	0.13323	-2.25411	0.0241891	0.0844951	ABC superfamily ATP binding cassette transporter, ABC protein
OG1RF_11464	162422	0.412345	0.18305	2.25263	0.0242824	0.0847046	hypothetical protein
OG1RF_10115	66437.1	-0.360239	0.159993	-2.25159	0.0243481	0.0848171	GMP synthase (glutamine-hydrolyzing)
OG1RF_10979	136.463	1.05058	0.466886	2.25019	0.0244367	0.0850087	CCS family citrate carrier protein
OG1RF_11315	527.111	0.272167	0.121114	2.2472	0.0246275	0.0855553	deoxyribodipyrimidine photolyase
OG1RF_11944	16.89	1.12642	0.50144	2.24637	0.0246805	0.085622	YqeB family selenium-dependent molybdenum hydroxylase system protein
OG1RF_10401	3217.23	0.159822	0.0712717	2.24244	0.0249331	0.0863802	ribosomal small subunit pseudouridine synthase A
OG1RF_10063	201.909	0.345044	0.154041	2.23994	0.0250947	0.0867031	N-acylglucosamine-6-phosphate 2-epimerase
OG1RF_12317	33.7724	-0.660802	0.294971	-2.24023	0.0250761	0.0867031	PTS system, IIA component
OG1RF_12278	330.999	-0.38149	0.170407	-2.2387	0.0251754	0.0868636	allantoate amidohydrolase
OG1RF_10744	66.129	-0.554129	0.247783	-2.23635	0.0253291	0.0872754	hypothetical protein
OG1RF_11759	2580.33	0.874716	0.391427	2.23468	0.0254382	0.0875321	sensor histidine kinase
OG1RF_11334	19.826	-0.712473	0.318909	-2.23409	0.0254769	0.0875465	ethanolamine utilization protein EutH
OG1RF_11633	10910.3	-0.224445	0.100577	-2.23156	0.0256441	0.0880018	histidine--tRNA ligase
OG1RF_11617	1079.69	0.817664	0.36693	2.22839	0.0258545	0.0886039	sigma-54 dependent DNA-binding response regulator
OG1RF_10432	63.453	1.09865	0.493314	2.22708	0.0259422	0.0886651	PTS family fructose porter component IIBC
OG1RF_11300	55119.5	0.331238	0.148726	2.22718	0.0259355	0.0886651	transketolase
OG1RF_12489	1755.06	-0.292186	0.131233	-2.22646	0.0259834	0.0886863	putative lipoprotein
OG1RF_10617	2143.32	0.301598	0.1355	2.22582	0.0260263	0.0887133	hypothetical protein
OG1RF_10672	2624.27	-0.310203	0.139601	-2.22207	0.0262788	0.0894536	GNAT family acetyltransferase
OG1RF_12395	693.679	-0.210642	0.0949232	-2.21908	0.0264811	0.0900216	hypothetical protein
OG1RF_10355	10063.2	0.271951	0.122642	2.21744	0.0265932	0.0902816	ribonucleotide-diphosphate reductase subunit beta
OG1RF_10176	42608.8	0.351697	0.158818	2.21446	0.0267968	0.0908513	30S ribosomal protein S11
OG1RF_11965	4036.85	0.235537	0.106523	2.21113	0.027027	0.0915094	glutamine amidotransferase domain protein
OG1RF_10433	28.1993	1.09682	0.498127	2.20188	0.0276738	0.0935744	PTS family fructose/mannitol (fru) porter component IIA
OG1RF_11469	6002.03	-0.19866	0.0902466	-2.2013	0.027715	0.0935889	phosphate ABC superfamily ATP binding cassette transporter, membrane protein
OG1RF_10318	182.298	1.01906	0.463303	2.19955	0.0278392	0.0938831	AraC family transcriptional regulator
OG1RF_11414	3727.56	-0.377192	0.171796	-2.19558	0.0281219	0.094585	response regulator
OG1RF_11989	19523.6	-0.216208	0.0984634	-2.19582	0.0281046	0.094585	ATP synthase F1 sector delta subunit
OG1RF_12534	478.942	0.289093	0.131758	2.19412	0.0282266	0.0948113	RpiR family transcriptional regulator
OG1RF_10726	5817	-0.195957	0.0894869	-2.18978	0.0285399	0.0957371	UDP-N-acetylmuramoylalanine--D-glutamate ligase
OG1RF_10628	2014.3	0.466902	0.213333	2.18861	0.0286252	0.0958963	isopentenyl-diphosphate delta-isomerase
OG1RF_10279	2160.05	0.766474	0.350329	2.18787	0.0286789	0.0959493	WxL domain surface protein
OG1RF_11535	181.906	0.76618	0.350376	2.18674	0.0287618	0.0959736	WxL domain surface protein
OG1RF_12140	17978.5	0.186955	0.0854761	2.18722	0.0287264	0.0959736	DNA polymerase III, gamma/tau subunit DnaX
OG1RF_10381	1303.58	-0.225158	0.103104	-2.18379	0.0289779	0.0962062	lipoate-protein ligase
OG1RF_10434	72.2071	0.985275	0.45109	2.18421	0.028947	0.0962062	tagatose-bisphosphate aldolase
OG1RF_10626	2352.95	-0.153587	0.0702832	-2.18525	0.0288702	0.0962062	hypothetical protein
OG1RF_12437	7177.19	-0.229816	0.105241	-2.18371	0.0289833	0.0962062	Ser/Thr protein phosphatase
OG1RF_12443	2263.57	-0.284238	0.130245	-2.18233	0.0290851	0.0963383	Rrf2 family transcriptional regulator
OG1RF_12563	479.04	0.89434	0.409845	2.18214	0.029099	0.0963383	2'-(5''-triphosphoribosyl)-3'-dephospho-CoA:apo- citrate lyase
OG1RF_11715	5554.97	-0.285967	0.131257	-2.17869	0.0293549	0.0969324	glycosyltransferase
OG1RF_12177	1924.78	-0.336779	0.154564	-2.1789	0.0293391	0.0969324	HAD superfamily phosphatase
OG1RF_t10050	163.29	-0.47071	0.216237	-2.17682	0.029494	0.0972649	tRNA-Ala
OG1RF_10937	206.95	0.718219	0.330449	2.17347	0.0297453	0.0979662	PTS family oligomeric beta-glucoside porter component IIC
OG1RF_11686	4069.83	0.262951	0.12119	2.16975	0.030026	0.0987626	hypothetical protein
OG1RF_12159	28278.7	-0.407223	0.187727	-2.16923	0.0300656	0.0987647	threonine--tRNA ligase
OG1RF_12362	6841.05	0.230158	0.10616	2.16802	0.0301568	0.0989362	cell division protein FtsY
OG1RF_10025	90.7285	-0.664642	0.306969	-2.16518	0.030374	0.0994169	phosphosugar-binding transcriptional regulator
OG1RF_11560	860.886	0.235649	0.108867	2.16457	0.030421	0.0994169	lactose PTS family porter repressor LacR
OG1RF_12045	546.69	-0.241756	0.111675	-2.16482	0.0304015	0.0994169	competence protein
OG1RF_11059	1297.12	0.50977	0.235606	2.16366	0.0304907	0.0995165	phage tail protein
OG1RF_10380	137.945	-0.446581	0.206528	-2.16232	0.0305931	0.0997227	nitroreductase
OG1RF_10905	61.9811	0.872442	0.403793	2.16061	0.0307252	0.0998963	PTS family ascorbate porter, IIC component
OG1RF_11404	2687.24	0.328485	0.15202	2.1608	0.0307111	0.0998963	ribonuclease Z
OG1RF_10048	234.125	-0.397536	0.184405	-2.15578	0.031101	0.100989	ECF family DNA directed RNA polymerase sigma subunit
OG1RF_11045	1195.23	-0.294143	0.136477	-2.15526	0.0311414	0.100991	hypothetical protein
OG1RF_12456	1223.8	0.421121	0.195478	2.15432	0.0312154	0.101101	WxL domain surface protein
OG1RF_10922	6029.87	-0.268005	0.124445	-2.1536	0.0312714	0.101153	hypothetical protein
OG1RF_10305	1157.21	-0.367637	0.170959	-2.15045	0.03152	0.101817	hypothetical protein
OG1RF_11247	3623.67	0.192031	0.0893178	2.14998	0.0315569	0.101817	obg family GTPase CgtA
OG1RF_10660	3973.72	0.241366	0.112653	2.14257	0.0321476	0.103591	ATP-dependent DNA helicase
OG1RF_10200	1003.62	-0.331763	0.154988	-2.14057	0.0323086	0.103978	aminoacyl-tRNA hydrolase
OG1RF_11661	6057.42	-0.234853	0.109803	-2.13885	0.0324479	0.104214	1,4-dihydroxy-2-naphthoate octaprenyltransferase
OG1RF_12394	4319.86	-0.136109	0.0636424	-2.13865	0.032464	0.104214	YicC like protein
OG1RF_10765	3124.15	-0.197068	0.0922212	-2.1369	0.0326062	0.104538	daunorubicin resistance protein
OG1RF_10429	3382.6	-0.180498	0.0845295	-2.13533	0.0327344	0.104816	tRNA (guanine-N(7)-)-methyltransferase
OG1RF_10129	16.1289	0.765656	0.359154	2.13183	0.0330209	0.10552	membrane protein
OG1RF_11525	74639.4	-0.869481	0.407895	-2.13163	0.0330375	0.10552	SprE protein
OG1RF_11915	6320.28	-0.23422	0.109927	-2.13069	0.0331145	0.105633	di-trans,poly-cis-decaprenylcistransferase
OG1RF_10990	45.9396	0.578833	0.272121	2.12711	0.0334105	0.106329	spermidine/putrescine ABC superfamily ATP binding cassette transporter, membrane protein
OG1RF_12328	1988.79	0.389728	0.183225	2.12704	0.0334165	0.106329	hypothetical protein
OG1RF_10431	55.8343	0.808742	0.381253	2.12127	0.0338989	0.107594	1-phosphofructokinase
OG1RF_11602	25167.6	-0.339253	0.159928	-2.12129	0.0338971	0.107594	putative calcium-transporting ATPase
OG1RF_10094	9846.29	0.688296	0.324708	2.11974	0.0340281	0.107869	L-serine dehydratase, iron-sulfur-dependent, alpha subunit
OG1RF_10177	81246	0.367858	0.173852	2.11592	0.0343513	0.108622	DNA-directed RNA polymerase subunit alpha
OG1RF_10934	2121.1	0.64096	0.302911	2.116	0.0343451	0.108622	M20/M25/M40 family peptidase
OG1RF_12501	517.378	-0.591212	0.279515	-2.11514	0.0344182	0.108698	hypothetical protein
OG1RF_11951	864.723	0.708276	0.335109	2.11357	0.0345522	0.10885	selenium-dependent molybdenum hydroxylase 1
OG1RF_12108	3417.85	0.453015	0.214326	2.11367	0.0345435	0.10885	M42 family glutamyl aminopeptidase
OG1RF_10220	256.946	0.300902	0.142466	2.1121	0.0346775	0.109109	methylated-DNA-protein-cysteine S-methyltransferase
OG1RF_11163	3034.49	-0.227369	0.107864	-2.10792	0.0350378	0.110106	hypothetical protein
OG1RF_11987	40639.8	-0.208481	0.0989412	-2.10712	0.0351074	0.110189	ATP synthase F1 sector gamma subunit
OG1RF_12000	3848.99	-0.238913	0.113573	-2.10361	0.0354127	0.111009	NAD(+) synthase
OG1RF_10265	275.682	0.602462	0.286748	2.10102	0.0356394	0.111582	ankyrin repeat family protein
OG1RF_12374	51126.3	-0.236638	0.11284	-2.09712	0.035983	0.112519	DAK2 domain protein
OG1RF_11142	24241.6	0.303879	0.145089	2.09443	0.0362215	0.113125	pyruvate dehydrogenase complex E1 component beta subunit
OG1RF_11002	91.7088	0.467702	0.223433	2.09326	0.0363263	0.113174	DNA repair exonuclease
OG1RF_11103	16.1273	-0.816386	0.389967	-2.09347	0.036307	0.113174	YukD superfamily protein
OG1RF_10768	479.577	0.649324	0.310528	2.09103	0.0365255	0.113655	lipoprotein
OG1RF_10309	1029.75	0.287039	0.137395	2.08915	0.0366938	0.113788	IclR family transcriptional regulator
OG1RF_11713	6201.56	-0.254078	0.121623	-2.08905	0.0367028	0.113788	CDP-glycerol:poly(glycerophosphate) glycerophosphotransferase
OG1RF_12015	1976.84	-0.3106	0.148632	-2.08973	0.0366418	0.113788	hypothetical protein
OG1RF_11070	92.8512	0.39118	0.187403	2.08738	0.0368538	0.114116	FtsW/RodA/SpovE family cell division protein
OG1RF_11934	6443.82	0.303722	0.145791	2.08327	0.037227	0.115131	protein-(glutamine-N5) methyltransferase
OG1RF_10190	5393.44	-0.326881	0.157014	-2.08185	0.0373562	0.11539	ABC superfamily ATP binding cassette transporter, ABC protein
OG1RF_10468	1045.18	0.522525	0.25111	2.08086	0.0374465	0.115528	LuxR family transcriptional regulator
OG1RF_11367	328.992	-0.334848	0.160959	-2.08034	0.0374947	0.115537	2-dehydropantoate 2-reductase
OG1RF_t10040	2352.68	-0.518209	0.24978	-2.07467	0.0380176	0.117006	tRNA-Gln
OG1RF_11189	813.762	0.720933	0.347887	2.07232	0.0382358	0.117534	zinc-exporting ATPase
OG1RF_10461	3619.87	0.218277	0.105377	2.07139	0.0383228	0.117557	glutamyl-tRNA(Gln) amidotransferase subunit C
OG1RF_12372	6847.01	-0.202358	0.0976986	-2.07125	0.0383357	0.117557	fatty acid/phospholipid synthesis protein PlsX
OG1RF_11266	2866.15	-0.316657	0.153017	-2.06942	0.0385067	0.117654	cytidylate kinase
OG1RF_11583	195.821	0.865044	0.41785	2.07023	0.0384311	0.117654	GNAT family acetyltransferase
OG1RF_11985	24087.1	-0.244399	0.118095	-2.06952	0.0384971	0.117654	ATP synthase F1 sector epsilon subunit
OG1RF_11149	2378.86	0.99927	0.483451	2.06695	0.0387389	0.118221	dihydroxyacetone kinase
OG1RF_11527	42044.7	-0.729952	0.353527	-2.06477	0.0389449	0.118707	sensor histidine kinase FsrC
OG1RF_10756	753.2	0.342612	0.166179	2.0617	0.0392364	0.119452	30S ribosomal protein S9
OG1RF_10201	11583.1	-0.338638	0.164524	-2.0583	0.0395616	0.119581	transcription-repair coupling factor
OG1RF_10418	21441.5	-0.28367	0.137782	-2.05883	0.0395107	0.119581	hypothetical protein
OG1RF_10452	82927.1	0.193526	0.0939284	2.06035	0.039365	0.119581	trigger factor
OG1RF_10631	1535.83	-0.352708	0.171343	-2.05849	0.0395434	0.119581	mevalonate kinase
OG1RF_12478	1475.04	0.886821	0.430751	2.05878	0.0395153	0.119581	PTS family fructose/mannitol (fru) porter component IIC
OG1RF_12547	3853.28	-0.322048	0.156349	-2.05981	0.039417	0.119581	myosin-cross-reactive antigen
OG1RF_12154	4407.3	-0.218706	0.106412	-2.05528	0.0398521	0.120316	LysM domain lipoprotein
OG1RF_11528	23170.3	-0.729583	0.355125	-2.05444	0.0399333	0.120417	FsrB protein
OG1RF_10091	4544.44	0.298829	0.145874	2.04854	0.0405067	0.122001	hypothetical protein
OG1RF_10095	20069	0.674825	0.329806	2.04613	0.0407439	0.122548	serine--tRNA ligase
OG1RF_10470	17.3566	0.863904	0.4223	2.04571	0.0407849	0.122548	amino acid permease
OG1RF_12286	1362.83	0.238281	0.11651	2.04515	0.0408404	0.12257	hypothetical protein
OG1RF_10098	633.397	-0.768332	0.375952	-2.0437	0.0409833	0.122703	arginine repressor
OG1RF_10779	118044	-0.427189	0.209076	-2.04323	0.0410299	0.122703	pyruvate kinase
OG1RF_11636	11390.9	0.223833	0.109518	2.0438	0.0409731	0.122703	GTP diphosphokinase
OG1RF_12561	734.288	0.765906	0.374977	2.04254	0.0410977	0.122761	malate dehydrogenase (oxaloacetate-decarboxylating) (NADP(+))
OG1RF_11840	7140.64	-0.453015	0.222027	-2.04036	0.0413142	0.123262	glycyl-tRNA synthetase alpha subunit
OG1RF_11215	4887.78	0.315456	0.154881	2.03676	0.0416739	0.124189	V-type ATP synthase subunit D
OG1RF_10043	2294.34	-0.328524	0.161352	-2.03607	0.0417438	0.124251	serine O-acetyltransferase
OG1RF_10681	3654.89	0.921183	0.45291	2.03392	0.0419598	0.124748	aldose 1-epimerase
OG1RF_11350	285.603	-0.364452	0.179552	-2.02978	0.0423784	0.125845	ATP:cob(I)alamin adenosyltransferase
OG1RF_11829	4041.27	-0.311944	0.153986	-2.0258	0.0427857	0.126758	ABC superfamily ATP binding cassette transporter, ABC protein
OG1RF_12562	1750.75	0.74951	0.369947	2.02599	0.0427658	0.126758	oxaloacetate decarboxylase
OG1RF_12383	4447.11	-0.133968	0.0661676	-2.02468	0.0429	0.126948	ribosome small subunit-dependent GTPase A
OG1RF_10034	972.356	-0.242404	0.119961	-2.02069	0.0433118	0.127868	hypothetical protein
OG1RF_10280	26.7737	0.895389	0.443055	2.02094	0.0432855	0.127868	hypothetical protein
OG1RF_10687	1621	-0.120871	0.059909	-2.01757	0.0436356	0.128674	AraC family transcriptional regulator
OG1RF_12382	3580.79	-0.130033	0.064521	-2.01537	0.0438664	0.129205	ribulose-phosphate 3-epimerase
OG1RF_11699	18267.1	0.156964	0.0779155	2.01454	0.0439532	0.12931	pyruvate:ferredoxin oxidoreductase
OG1RF_10123	216.652	-0.291733	0.144864	-2.01384	0.0440262	0.129375	cytidine deaminase
OG1RF_12238	3151.04	0.360985	0.179551	2.01048	0.04438	0.130263	NCS2 family xanthine/uracil permease family protein
OG1RF_11181	124.782	0.795993	0.396387	2.00812	0.0446301	0.130544	molybdenum cofactor biosynthesis protein C
OG1RF_11748	5704.41	0.488106	0.243033	2.0084	0.0446012	0.130544	phenazine biosynthesis protein PhzF family protein
OG1RF_11929	2050.36	-0.562317	0.279903	-2.00897	0.0445401	0.130544	hypothetical protein
OG1RF_11960	47.2905	1.01651	0.506409	2.00729	0.0447187	0.130653	dihydropyrimidinase
OG1RF_10384	144.811	-0.391715	0.195267	-2.00605	0.0448512	0.130767	hypothetical protein
OG1RF_11687	346.007	0.27458	0.136883	2.00596	0.044861	0.130767	50S ribosomal protein L28
OG1RF_10361	130.503	-0.610854	0.304902	-2.00345	0.0451293	0.131398	hypothetical protein
OG1RF_11986	69837.4	-0.195985	0.0979807	-2.00024	0.0454748	0.132252	ATP synthase F1 sector beta subunit
OG1RF_11839	23142.6	-0.412507	0.206824	-1.99449	0.046099	0.133914	glycyl-tRNA synthetase beta subunit
OG1RF_10045	2391.99	-0.265421	0.133213	-1.99245	0.0463216	0.134291	cysteine--tRNA ligase
OG1RF_11005	49.1103	0.948516	0.476083	1.99233	0.0463345	0.134291	ABC superfamily ATP binding cassette transporter, substrate-binding protein
OG1RF_10725	13940.3	0.122063	0.0612874	1.99166	0.0464089	0.134353	phospho-N-acetylmuramoyl-pentapeptide- transferase
OG1RF_11747	5607.31	0.425481	0.21371	1.99093	0.0464885	0.13443	fis family DNA-binding protein
OG1RF_11207	1233.09	0.257291	0.129276	1.99024	0.0465644	0.134496	V-type ATPase, subunit F
OG1RF_10308	494.113	0.479695	0.242073	1.98162	0.0475223	0.13665	MerR family transcriptional regulator
OG1RF_10478	472.518	0.401345	0.202515	1.98181	0.0475009	0.13665	hypothetical protein
OG1RF_10941	1505.66	0.19415	0.0980485	1.98014	0.0476874	0.13665	asparaginase
OG1RF_11302	7237.8	0.153402	0.0774521	1.9806	0.0476358	0.13665	N-acetylmuramoyl-L-alanine amidase
OG1RF_12461	9389.04	0.543313	0.274117	1.98204	0.0474742	0.13665	murein hydrolase regulator LrgA
OG1RF_12469	19.7018	0.680408	0.343591	1.98028	0.0476717	0.13665	50S ribosomal protein L33
OG1RF_12514	1484.49	-0.332608	0.16793	-1.98064	0.0476316	0.13665	dihydropteroate synthase
OG1RF_11029	4332.86	-0.152187	0.0768772	-1.97961	0.0477474	0.136668	response regulator
OG1RF_11942	80.3999	0.749638	0.379571	1.97496	0.0482727	0.138015	ferredoxin--NADP(+) reductase subunit alpha
OG1RF_10755	1286.54	0.448498	0.227273	1.97339	0.0484509	0.138369	hypothetical protein
OG1RF_11075	1919.34	0.164877	0.0838321	1.96676	0.049211	0.140382	coproporphyrinogen dehydrogenase
OG1RF_12260	66.8041	0.462315	0.235409	1.96388	0.0495437	0.141172	PTS family mannose/fructose/sorbose porter component IIC
OG1RF_10164	14251	0.394377	0.200873	1.96331	0.0496097	0.14119	ribosomal protein S14p/S29e
OG1RF_10487	1188.5	0.319824	0.162937	1.96287	0.0496616	0.14119	WxL domain surface protein
OG1RF_10076	85.6344	-0.456131	0.2326	-1.96101	0.0498778	0.141646	hypothetical protein
OG1RF_10692	58.9702	-0.458043	0.233653	-1.96036	0.0499542	0.141705	putative secreted protein
OG1RF_12556	11849.9	0.419382	0.214024	1.95951	0.0500529	0.141826	tRNA uridine 5-carboxymethylaminomethyl modification enzyme GidA
OG1RF_10557	52.6913	-0.53902	0.275507	-1.95647	0.0504102	0.14252	PemK family transcriptional regulator
OG1RF_12334	51126.3	-0.310571	0.158731	-1.95658	0.0503968	0.14252	polyribonucleotide nucleotidyltransferase
OG1RF_10127	1353.5	-0.30778	0.157559	-1.95343	0.0507692	0.143275	ABC superfamily, ATP binding cassette transporter, membrane protein
OG1RF_10345	203.076	0.656522	0.336118	1.95325	0.0507904	0.143275	beta-lactamase
OG1RF_12460	37049.4	0.571923	0.293028	1.95177	0.0509654	0.143609	murein hydrolase regulator LrgB
OG1RF_10254	4687.43	-0.203922	0.104661	-1.94842	0.0513653	0.144255	cof family protein
OG1RF_10669	2380.96	0.178166	0.0913977	1.94935	0.0512531	0.144255	ABC superfamily ATP binding cassette transporter, membrane protein
OG1RF_11403	4864.39	0.190128	0.0975741	1.94855	0.0513492	0.144255	short-chain dehydrogenase/reductase family oxidoreductase
OG1RF_11021	599.994	-0.35244	0.181097	-1.94614	0.0516383	0.144702	hypothetical protein
OG1RF_11178	149.566	0.713518	0.366633	1.94614	0.0516385	0.144702	NAD-dependent formate dehydrogenase, alpha subunit
OG1RF_11216	2320.33	0.257019	0.132112	1.94547	0.0517186	0.144766	hypothetical protein
OG1RF_10559	311.063	0.585425	0.30107	1.94448	0.0518374	0.144939	BglG family transcriptional antiterminator
OG1RF_10583	24.1718	-0.647194	0.334136	-1.93692	0.0527553	0.147291	hypothetical protein
OG1RF_10849	263.332	0.524335	0.270751	1.9366	0.0527946	0.147291	galactokinase
OG1RF_11526	75247.3	-0.794099	0.410337	-1.93524	0.0529613	0.147593	gelatinase
OG1RF_12430	74.135	-0.529413	0.274309	-1.92999	0.0536084	0.149233	hypothetical protein
OG1RF_11104	115.284	-0.428048	0.222066	-1.92757	0.0539086	0.149904	hypothetical protein
OG1RF_12364	13496.6	0.152596	0.0791934	1.92688	0.0539946	0.149978	cell division protein Smc
OG1RF_12079	2377.16	0.52579	0.273395	1.92319	0.0544565	0.151096	brp/Blh family beta-carotene 15,15'-monooxygenase
OG1RF_11229	64.5904	-0.528444	0.275372	-1.91902	0.0549816	0.152386	oligopeptide ABC superfamily ATP binding cassette transporter, binding protein
OG1RF_10139	98.9143	-0.586836	0.305904	-1.91837	0.0550645	0.152449	iron ABC superfamily ATP binding cassette transporter, membrane protein
OG1RF_10010	4767.13	0.237456	0.123852	1.91726	0.0552046	0.152671	DHH family protein
OG1RF_11851	8478.92	-0.0892383	0.0467057	-1.91065	0.0560493	0.154838	homoserine kinase
OG1RF_11385	932.137	0.47249	0.247414	1.90971	0.05617	0.155002	ABC superfamily ATP binding cassette transporter, ABC protein
OG1RF_11909	5270.29	-0.158097	0.0828843	-1.90744	0.0564641	0.155645	hypothetical protein
OG1RF_11797	3431.18	-0.454854	0.239016	-1.90303	0.0570366	0.156712	xanthine permease
OG1RF_11900	359.936	-0.284477	0.149442	-1.90359	0.0569635	0.156712	cro/CI family transcriptional regulator
OG1RF_12446	23402.9	-0.266972	0.14026	-1.9034	0.0569885	0.156712	succinyl-diaminopimelate desuccinylase
OG1RF_12173	5908.32	-0.233199	0.122606	-1.90202	0.0571691	0.156906	HD domain protein
OG1RF_10770	4672.98	0.26582	0.140199	1.89601	0.0579583	0.1589	aspartate aminotransferase
OG1RF_10044	7355.71	-0.263658	0.139128	-1.89507	0.0580827	0.159069	cysteine--tRNA ligase
OG1RF_12468	89.7818	0.408658	0.2158	1.89369	0.0582657	0.159398	30S ribosomal protein S14
OG1RF_10191	7685.46	-0.374132	0.198012	-1.88944	0.0588332	0.160777	amino acid ABC superfamily ATP binding cassette transporter, membrane protein
OG1RF_10363	1706.92	-0.125187	0.066396	-1.88546	0.0593673	0.162062	glyoxalase
OG1RF_10460	1362.92	-0.320637	0.170325	-1.8825	0.0597687	0.162847	hypothetical protein
OG1RF_11476	50647.3	0.0750386	0.0398635	1.88239	0.0597832	0.162847	preprotein translocase subunit SecA
OG1RF_10175	39149.8	0.307747	0.163646	1.88056	0.0600313	0.163347	30S ribosomal protein S13
OG1RF_10186	896.277	-0.244131	0.129877	-1.87971	0.0601479	0.163489	protein of hypothetical function DUF74
OG1RF_10237	440.016	0.271999	0.144977	1.87616	0.0606336	0.164633	riboflavin biosynthesis protein RibD domain protein
OG1RF_10402	12703.5	-0.137764	0.0735119	-1.87404	0.060925	0.165247	dipeptidase PepV
OG1RF_11810	18925.8	0.218652	0.116881	1.87073	0.0613825	0.16631	amino acid permease
OG1RF_11778	2746.79	0.132721	0.0710015	1.86928	0.0615844	0.166679	LacI family sugar-binding transcriptional regulator
OG1RF_11030	12020.4	-0.171758	0.0922343	-1.8622	0.0625755	0.168863	sensor histidine kinase
OG1RF_11061	3452.96	0.420022	0.225513	1.86252	0.0625295	0.168863	hypothetical protein
OG1RF_12454	953.821	0.155361	0.0834337	1.86208	0.0625912	0.168863	UbiD family decarboxylase
OG1RF_10244	551.211	0.241014	0.129552	1.86037	0.0628337	0.169239	GntR family transcriptional regulator
OG1RF_11041	5482.06	-0.317677	0.17078	-1.86015	0.0628642	0.169239	cytosolic protein YlxR
OG1RF_10948	125294	0.41909	0.225443	1.85896	0.0630331	0.169335	50S ribosomal protein L31
OG1RF_11202	2514.83	-0.328097	0.17647	-1.85923	0.0629946	0.169335	pyridine nucleotide-disulfide oxidoreductase
OG1RF_10174	13551	0.31577	0.170032	1.85712	0.0632939	0.169855	50S ribosomal protein L36
OG1RF_10340	17.9857	0.862858	0.465439	1.85386	0.0637595	0.170924	PTS family mannose/fructose/sorbose porter component IIC
OG1RF_11457	14056.2	-0.138425	0.0746906	-1.85331	0.0638383	0.170955	UTP--glucose-1-phosphate uridylyltransferase
OG1RF_11838	1401.82	-0.318265	0.172148	-1.84879	0.0644886	0.172514	hypothetical protein
OG1RF_10042	41700.6	-0.115294	0.0624271	-1.84685	0.0647688	0.172881	glutamate--tRNA ligase
OG1RF_11823	910.185	0.548115	0.296808	1.8467	0.0647912	0.172881	methyltransferase
OG1RF_12068	1932.07	0.166594	0.0902254	1.84643	0.0648304	0.172881	MutT/NUDIX family protein
OG1RF_11828	5351.37	-0.32724	0.177305	-1.84564	0.0649446	0.173004	iron-sulfur ABC superfamily ATP binding cassette transporter, membrane protein
OG1RF_10619	1429.22	0.470015	0.255101	1.84247	0.0654068	0.174052	aspartate aminotransferase
OG1RF_12094	1632.21	-0.172414	0.0936415	-1.84121	0.0655911	0.174177	50S ribosomal protein L33
OG1RF_12479	1051.85	0.91394	0.49638	1.84121	0.0655909	0.174177	PTS family porter component II
OG1RF_10850	316.459	0.406839	0.221156	1.8396	0.0658263	0.174619	UDP-glucose 4-epimerase
OG1RF_10717	84.0571	0.551471	0.300214	1.83693	0.0662204	0.175409	arginine repressor
OG1RF_11898	420.018	-0.174369	0.0949388	-1.83664	0.0662627	0.175409	cna protein B-type domain protein
OG1RF_12255	326.814	0.315179	0.171928	1.8332	0.0667722	0.176574	alkaline phosphatase
OG1RF_10788	29.7056	-0.558611	0.304875	-1.83227	0.0669119	0.176759	conjugative transposon protein
OG1RF_11599	2537.67	0.227416	0.124185	1.83126	0.0670619	0.176971	GntR family transcriptional regulator
OG1RF_11516	227.221	0.658803	0.360229	1.82885	0.0674224	0.177737	tagatose-bisphosphate aldolase 2
OG1RF_10443	2467.81	0.421851	0.230792	1.82785	0.0675726	0.177948	hypothetical protein
OG1RF_11151	5365.65	-0.17893	0.0979284	-1.82716	0.0676762	0.178036	hydroxymethylglutaryl-CoA synthase
OG1RF_10648	1174.59	-0.314314	0.172266	-1.82459	0.0680629	0.178683	sulfate transporter
OG1RF_12431	34321	-0.357996	0.196162	-1.825	0.0680003	0.178683	phosphoribosyl pyrophosphate synthetase
OG1RF_10419	2045.94	-0.287076	0.157437	-1.82343	0.0682377	0.178956	hypothetical protein
OG1RF_10272	51.6115	0.538524	0.295688	1.82126	0.0685679	0.179266	hypothetical protein
OG1RF_10313	127.264	0.622183	0.341539	1.8217	0.0685001	0.179266	gluconate 5-dehydrogenase
OG1RF_11271	6579.02	0.164357	0.0902063	1.82202	0.0684526	0.179266	tetratricopeptide repeat family protein
OG1RF_11667	4184.24	-0.146195	0.0805487	-1.81499	0.0695251	0.181581	AraC family transcriptional regulator
OG1RF_10938	46.6501	0.76375	0.421407	1.81238	0.0699273	0.182257	hypothetical protein
OG1RF_11629	972.096	-0.234524	0.129388	-1.81257	0.0698986	0.182257	YwlG protein
OG1RF_11964	3083.01	0.251088	0.138747	1.80969	0.0703444	0.182959	UDP-N-acetylmuramoylalanyl-D-glutamate--2, 6-diaminopimelate ligase
OG1RF_12180	25354.3	0.189299	0.104582	1.81005	0.0702876	0.182959	acetyl-CoA carboxylase subunit A
OG1RF_12187	44144.6	0.255663	0.141309	1.80924	0.0704133	0.182959	acyl carrier protein
OG1RF_10015	1312.65	-0.384285	0.212472	-1.80864	0.0705072	0.183016	hypothetical protein
OG1RF_11578	785.605	0.273368	0.151187	1.80815	0.0705837	0.183027	alpha-hemolysin-like protein
OG1RF_10333	12273.2	-0.205305	0.113594	-1.80736	0.0707062	0.183102	2-succinyl-5-enolpyruvyl-6-hydroxy-3- cyclohexene-1-carboxylate synthase
OG1RF_11062	653.654	0.425837	0.235656	1.80703	0.0707572	0.183102	holin
OG1RF_10125	3480.56	-0.393306	0.217731	-1.80638	0.0708589	0.183178	ABC superfamily ATP binding cassette transporter, binding protein
OG1RF_12333	4178.16	-0.123092	0.0682415	-1.80377	0.0712668	0.184046	rod shape-determining protein MreC
OG1RF_10775	1983.56	-0.227309	0.126219	-1.80091	0.0717166	0.185019	drug:H+ antiporter-1 family protein
OG1RF_11765	920.458	0.17716	0.0988006	1.79311	0.0729557	0.188024	MerR family transcriptional regulator
OG1RF_10876	12913.7	-0.75393	0.421071	-1.7905	0.0733729	0.188907	hypothetical protein
OG1RF_11060	3682.34	0.38681	0.216348	1.78791	0.0737912	0.189599	phage structural protein
OG1RF_12228	7696.67	0.184618	0.103244	1.78817	0.0737494	0.189599	tetrahydrofolate synthase
OG1RF_11058	6343.19	0.369004	0.206502	1.78692	0.07395	0.189815	ABC superfamily ATP binding cassette transporter permease subunit
OG1RF_10674	3329.46	0.212466	0.118992	1.78555	0.0741716	0.190191	exopolyphosphatase
OG1RF_10114	348.708	0.442479	0.247989	1.78427	0.0743795	0.190532	hypothetical protein
OG1RF_10346	133.536	0.661819	0.371221	1.78282	0.0746163	0.190782	PTS system, IIA component
OG1RF_11448	352.462	-0.214295	0.120299	-1.78136	0.0748532	0.190782	hypothetical protein
OG1RF_11758	1744.09	0.555303	0.311614	1.78202	0.0747454	0.190782	AraC family DNA-binding response regulator
OG1RF_12028	3474.78	-0.137649	0.0772234	-1.78248	0.0746716	0.190782	phosphopantothenoylcysteine decarboxylase
OG1RF_12557	5695.44	0.312231	0.17525	1.78163	0.0748095	0.190782	tRNA modification GTPase TrmE
OG1RF_10603	5985.87	-0.192476	0.108138	-1.77992	0.0750893	0.191191	P-ATPase superfamily P-type ATPase copper (Cu) transporter
OG1RF_12245	1415.51	0.197273	0.110891	1.77898	0.0752438	0.191393	LacI family sugar-binding transcriptional regulator
OG1RF_11618	8937.28	0.293248	0.165137	1.77579	0.0757681	0.192533	hypothetical protein
OG1RF_11904	2551.41	0.150633	0.0848614	1.77504	0.0758909	0.192652	ribosomal-protein-alanine acetyltransferase
OG1RF_11743	6411.88	0.393032	0.221553	1.77398	0.0760661	0.192904	TetR family transcriptional regulator
OG1RF_10019	85558	0.669927	0.377785	1.7733	0.0761784	0.192982	PTS family mannose porter, IIAB component
OG1RF_10509	24.6139	-0.489358	0.276025	-1.77288	0.076249	0.192982	hypothetical protein
OG1RF_11544	226.454	-0.302562	0.170732	-1.77214	0.0763706	0.193097	global nitrogen regulator NtcA
OG1RF_10734	12806.7	-0.160167	0.0904967	-1.76987	0.0767492	0.193668	S4 domain-containing protein YlmH
OG1RF_12025	416.877	0.31713	0.179167	1.77002	0.0767238	0.193668	cro/CI family transcriptional regulator
OG1RF_10360	624.669	-0.476391	0.26924	-1.76939	0.0768292	0.193677	FeoB family ferrous iron (Fe2+) uptake protein
OG1RF_10014	1043.9	-0.201481	0.114139	-1.76522	0.0775261	0.19524	DegV family protein
OG1RF_10560	45.0409	0.591804	0.335586	1.76349	0.0778172	0.19539	PRD domain protein
OG1RF_10827	2789	-0.205628	0.116591	-1.76368	0.077786	0.19539	hypothetical protein
OG1RF_11836	251.974	0.288194	0.163418	1.76354	0.0778096	0.19539	acylphosphatase
OG1RF_10774	523.878	0.293638	0.166659	1.76191	0.0780853	0.19587	xanthine/uracil permease family protein
OG1RF_10142	4311.27	0.184547	0.104852	1.76006	0.0783974	0.196264	resolvase family site-specific recombinase
OG1RF_11277	4020.87	-0.160501	0.0911837	-1.7602	0.0783746	0.196264	hypothetical protein
OG1RF_10610	18724.7	0.103053	0.0585851	1.75903	0.0785716	0.196356	replicative DNA helicase DnaB
OG1RF_11097	3386.77	-0.162796	0.0925588	-1.75884	0.0786049	0.196356	TetR family transcriptional regulator
OG1RF_11592	328.362	0.601069	0.341812	1.75848	0.0786662	0.196356	glycerol kinase
OG1RF_10395	146.303	0.563897	0.320827	1.75764	0.0788095	0.19652	C_GCAxxG_C_C family protein
OG1RF_11226	5522.34	-0.293092	0.16692	-1.75588	0.0791084	0.196914	N-6 adenine-specific DNA methylase YitW
OG1RF_11491	44.8998	-0.413598	0.235561	-1.7558	0.0791227	0.196914	phosphoribosylglycinamide formyltransferase
OG1RF_10230	19254.8	-0.242612	0.138275	-1.75457	0.0793337	0.197245	elongation factor P
OG1RF_11269	238495	-0.221081	0.126104	-1.75316	0.0795747	0.197651	DNA-binding protein HU
OG1RF_10542	119.59	0.436463	0.24966	1.74823	0.080424	0.19937	hypothetical protein
OG1RF_10875	40054.4	-0.733306	0.419442	-1.74829	0.0804138	0.19937	hypothetical protein
OG1RF_11749	11025.8	-0.20433	0.11693	-1.74746	0.0805572	0.199505	hypothetical protein
OG1RF_10491	120.844	0.50971	0.292532	1.74241	0.0814374	0.201172	hypothetical protein
OG1RF_10555	961.55	-0.187171	0.10746	-1.74178	0.0815476	0.201172	GNAT family acetyltransferase
OG1RF_10931	3172.7	-0.247614	0.142159	-1.74181	0.0815413	0.201172	putative DNA replication protein DnaD
OG1RF_12576	13427.8	0.118943	0.0682636	1.74241	0.0814368	0.201172	stage III sporulation protein J
OG1RF_r10012	22574.3	-0.878805	0.505477	-1.73857	0.082111	0.202365	16S ribosomal RNA
OG1RF_r10009	22520.9	-0.878105	0.505338	-1.73766	0.0822707	0.202562	16S ribosomal RNA
OG1RF_12426	3002.94	0.594755	0.342569	1.73616	0.082535	0.203015	beta-phosphoglucomutase
OG1RF_10961	5602.77	-0.138027	0.0795701	-1.73466	0.0828006	0.203471	integral membrane protein
OG1RF_10454	31955.3	-0.83985	0.484956	-1.73181	0.0833078	0.204519	PTS family fructose porter, IIABC component
OG1RF_10562	18.0996	0.625237	0.361143	1.73127	0.083403	0.204555	hypothetical protein
OG1RF_11775	62.4892	0.520704	0.301315	1.7281	0.0839695	0.205559	glucuronyl hydrolase
OG1RF_12515	1146.6	-0.280207	0.162149	-1.72808	0.0839742	0.205559	putative nucleoside-triphosphatase
OG1RF_11076	6959.87	-0.491284	0.284494	-1.72687	0.0841907	0.20589	heat-inducible transcription repressor HrcA
OG1RF_r10001	23936.6	-0.872791	0.505991	-1.72491	0.0845429	0.206168	16S ribosomal RNA
OG1RF_10444	17907.2	0.238813	0.138452	1.72488	0.0845483	0.206168	ATP-dependent Clp protease
OG1RF_11164	4310.26	-0.208032	0.120545	-1.72576	0.0843901	0.206168	VanZ/RDD domain protein
OG1RF_10286	5724.92	-0.205549	0.119287	-1.72315	0.0848617	0.206525	membrane protein
OG1RF_10661	2610.84	0.13446	0.0780136	1.72354	0.0847903	0.206525	TatD family hydrolase
OG1RF_11982	1452.58	-0.262619	0.152445	-1.72272	0.0849391	0.206525	hypothetical protein
OG1RF_11768	5099.62	0.121972	0.0708415	1.72176	0.0851129	0.206749	tryptophan--tRNA ligase
OG1RF_11440	1692.62	-0.133668	0.0776967	-1.72039	0.0853623	0.207157	YbaK/ebsC protein
OG1RF_10301	3405.53	0.370041	0.215452	1.71751	0.0858868	0.20823	efflux transporter
OG1RF_10178	29208.8	0.310963	0.181758	1.71087	0.0871058	0.210783	50S ribosomal protein L17
OG1RF_11841	708.62	-0.262817	0.153595	-1.7111	0.0870617	0.210783	recombination protein O
OG1RF_11428	16382.6	-0.799495	0.467567	-1.70991	0.0872833	0.211011	carbamoyl-phosphate synthase, small subunit
OG1RF_11935	9626.19	-0.288962	0.16909	-1.70892	0.0874661	0.211251	peptide chain release factor RF1
OG1RF_10411	903.726	0.231268	0.13557	1.7059	0.0880264	0.212402	ABC superfamily ATP binding cassette transporter, ABC protein
OG1RF_10108	726.589	0.572111	0.336014	1.70264	0.0886359	0.213467	endoribonuclease L-PSP
OG1RF_10427	3869.17	0.178817	0.105016	1.70276	0.0886131	0.213467	ABC superfamily ATP binding cassette transporter, membrane protein
OG1RF_10987	1438.92	-0.267004	0.156889	-1.70187	0.0887805	0.213612	hypothetical protein
OG1RF_10529	7376.36	0.13849	0.081426	1.70081	0.0889788	0.213684	radical SAM protein
OG1RF_11554	66.756	0.377278	0.221811	1.7009	0.0889619	0.213684	hypothetical protein
OG1RF_11033	48398.4	0.210286	0.123871	1.69762	0.089579	0.214922	sulfatase domain protein
OG1RF_12197	5821.23	-0.16747	0.0986828	-1.69705	0.0896873	0.214978	putative cystathionine beta-lyase
OG1RF_11013	1115.62	0.234905	0.138726	1.6933	0.0903975	0.216425	GntR family transcriptional regulator
OG1RF_11017	3394.19	-0.384252	0.227029	-1.69252	0.0905469	0.216425	hypothetical protein
OG1RF_12347	2469.42	-0.314156	0.185598	-1.69267	0.0905181	0.216425	hypothetical protein
OG1RF_11296	1794.56	-0.266542	0.157714	-1.69003	0.0910224	0.217357	dihydrofolate reductase
OG1RF_10183	4911.44	-0.136885	0.0810907	-1.68805	0.0914014	0.217537	ABC superfamily ATP binding cassette transporter, ABC protein
OG1RF_11160	5964.7	0.193677	0.114839	1.68651	0.0916982	0.217537	thioesterase
OG1RF_11504	621.664	0.312733	0.185398	1.68682	0.0916372	0.217537	branched-chain-amino-acid transaminase
OG1RF_11555	42.9343	0.534592	0.316903	1.68692	0.0916179	0.217537	galactose-6-phosphate isomerase LacB subunit
OG1RF_12143	4635.88	-0.271342	0.160762	-1.68784	0.0914411	0.217537	hypothetical protein
OG1RF_12181	7938.87	0.222956	0.132194	1.68658	0.0916838	0.217537	(3R)-hydroxymyristoyl-[acyl-carrier-protein] dehydratase
OG1RF_12247	117.044	0.484448	0.287082	1.68749	0.0915087	0.217537	PTS family ascorbate porter, IIC component
OG1RF_11967	10486	0.287662	0.170712	1.68507	0.091975	0.217989	integral membrane protein
OG1RF_t10033	1602.26	-0.48484	0.288002	-1.68346	0.092286	0.218522	tRNA-Glu
OG1RF_10423	67166.1	0.165022	0.0982194	1.68013	0.0929312	0.219447	peptidyl-prolyl cis-trans isomerase
OG1RF_10488	3461.22	0.257037	0.152975	1.68026	0.0929075	0.219447	WxL domain surface protein
OG1RF_11744	20162.4	-0.171736	0.102217	-1.68011	0.0929361	0.219447	aminopeptidase PepS
OG1RF_11441	751.515	-0.119284	0.0710763	-1.67825	0.093298	0.220097	3-dehydroquinate dehydratase
OG1RF_10507	1158.59	-0.15583	0.0929024	-1.67735	0.0934734	0.220305	membrane protein
OG1RF_10271	178.717	0.547141	0.326667	1.67492	0.0939496	0.220812	hypothetical protein
OG1RF_11140	11249.1	0.381144	0.227538	1.67508	0.0939192	0.220812	magnesium-importing ATPase
OG1RF_12074	4060.41	0.213804	0.127627	1.67523	0.0938896	0.220812	23S rRNA (uracil-5-)-methyltransferase
OG1RF_10116	10891.8	0.154013	0.0920897	1.67242	0.0944409	0.221351	pantothenate kinase
OG1RF_10848	726.482	0.599134	0.358085	1.67316	0.0942958	0.221351	galactose mutarotase
OG1RF_11344	34.7774	0.443736	0.265276	1.67273	0.0943807	0.221351	ethanolamine ammonia-lyase large subunit
OG1RF_11626	568974	-0.30588	0.183289	-1.66884	0.0951498	0.222601	glyceraldehyde-3-phosphate dehydrogenase (phosphorylating)
OG1RF_12032	2067.33	-0.232119	0.139063	-1.66916	0.0950849	0.222601	diacylglycerol kinase catalytic domain protein
OG1RF_10022	5597.81	0.51164	0.306781	1.66777	0.095362	0.222892	hypothetical protein
OG1RF_10335	11157.8	-0.220429	0.132282	-1.66635	0.0956439	0.223345	o-succinylbenzoate synthase
OG1RF_11357	6244.68	-0.158354	0.0950648	-1.66575	0.0957636	0.223419	GTP-sensing transcriptional pleiotropic repressor CodY
OG1RF_10920	9937.52	0.17928	0.107761	1.66369	0.0961753	0.224173	HD domain protein
OG1RF_10942	1267.09	0.158637	0.0953855	1.66311	0.0962904	0.224235	HD domain protein
OG1RF_12087	111.048	-0.274589	0.165177	-1.66239	0.096434	0.224364	D-aminopeptidase superfamily protein
OG1RF_10986	4059.81	-0.241006	0.145264	-1.65909	0.0970979	0.225701	alpha-acetolactate decarboxylase
OG1RF_10992	82.0392	0.392744	0.236979	1.6573	0.0974595	0.226335	ABC superfamily ATP binding cassette transporter, ABC protein
OG1RF_11595	597.175	-0.214357	0.129444	-1.65598	0.0977259	0.226746	hypothetical protein
OG1RF_11997	2311.27	0.208033	0.125728	1.65463	0.0980005	0.227175	GNAT family acetyltransferase
OG1RF_11705	1328.85	-0.217149	0.131384	-1.65279	0.0983746	0.227834	glycerophosphodiester phosphodiesterase
OG1RF_r10004	14203.9	-0.835397	0.50621	-1.6503	0.098882	0.2288	16S ribosomal RNA
OG1RF_12290	45.3787	-0.414919	0.251514	-1.64969	0.099007	0.22888	FdrA protein
OG1RF_12573	1076.08	0.663179	0.402436	1.64791	0.099371	0.229513	GntR family transcriptional regulator
OG1RF_11572	13566	0.11257	0.0684324	1.64499	0.0999723	0.230691	MaoC family protein
OG1RF_11447	2585.03	-0.130366	0.0793319	-1.64329	0.100322	0.231288	hypothetical protein
OG1RF_11128	2193.52	0.32747	0.199846	1.63861	0.101294	0.233316	thioredoxin-disulfide reductase
OG1RF_10535	624.256	-0.234825	0.143408	-1.63746	0.101535	0.23366	hypothetical protein
OG1RF_10240	185.42	0.398773	0.244059	1.63392	0.102276	0.235151	transcriptional repressor CopY
OG1RF_10033	717.507	-0.20737	0.127163	-1.63075	0.102944	0.236473	hypothetical protein
OG1RF_10989	58.0798	-0.411565	0.252521	-1.62982	0.103139	0.236706	putative lipoprotein
OG1RF_11026	460.142	0.231397	0.14218	1.62749	0.103633	0.23741	protein of hypothetical function DUF1212
OG1RF_11698	15196.2	-0.150602	0.0925246	-1.6277	0.10359	0.23741	protein of hypothetical function DUF147
OG1RF_10021	65478.6	0.636483	0.391284	1.62665	0.103811	0.237604	PTS family mannose/fructose/sorbose porter component IID
OG1RF_10689	1030.14	0.145077	0.0893396	1.62389	0.1044	0.238737	MazG nucleotide pyrophosphohydrolase
OG1RF_12295	1529.55	0.369864	0.228054	1.62182	0.104841	0.239529	DAACS family dicarboxylate/amino acid:sodium (Na+) or proton (H+) symporter
OG1RF_12146	1097.14	0.340506	0.21012	1.62053	0.105118	0.239945	rhodanese family protein
OG1RF_10695	33.9136	-0.41213	0.25444	-1.61976	0.105285	0.24011	hypothetical protein
OG1RF_11998	3176.49	0.312881	0.193301	1.61862	0.10553	0.240452	hypothetical protein
OG1RF_11152	3119.49	0.167404	0.103564	1.61643	0.106002	0.240878	acetyl-CoA acetyltransferase
OG1RF_11845	14850.4	-0.090143	0.0557528	-1.61683	0.105915	0.240878	metal-dependent phosphohydrolase
OG1RF_12536	5094.98	0.146645	0.0907013	1.61679	0.105925	0.240878	sensor histidine kinase
OG1RF_11483	1657.8	-0.127994	0.0793074	-1.6139	0.10655	0.241907	protein of hypothetical function UPF0029
OG1RF_11214	9901.91	0.262749	0.162884	1.61311	0.10672	0.242077	proton (H+) or sodium (Na+) translocating V-type ATPase (V-ATPase), subunit B
OG1RF_10615	1306	-0.189368	0.117466	-1.61211	0.106938	0.242138	group 2 glycosyl transferase
OG1RF_12392	11366.4	0.0876735	0.0543774	1.61231	0.106894	0.242138	serine-type D-Ala-D-Ala carboxypeptidase
OG1RF_10138	88.2694	-0.365294	0.226687	-1.61145	0.107082	0.242156	iron (Fe3+) ABC superfamily ATP binding cassette transporter, membrane protein
OG1RF_12248	49.4655	0.544028	0.337654	1.6112	0.107137	0.242156	PTS family porter, IIB component
OG1RF_11808	13046.9	-0.181879	0.112943	-1.61037	0.107318	0.24235	DNA-directed DNA polymerase III epsilon subunit
OG1RF_10247	561.746	-0.232398	0.144646	-1.60667	0.108128	0.24396	lactoylglutathione lyase
OG1RF_12194	536.245	-0.449362	0.279838	-1.60579	0.108319	0.244176	hypothetical protein
OG1RF_12053	76.6452	-0.359722	0.224163	-1.60474	0.108552	0.244483	WxL domain surface protein
OG1RF_11937	412.397	-0.433901	0.270846	-1.60202	0.109151	0.245614	hypothetical protein
OG1RF_11573	14613.7	-0.198636	0.124112	-1.60045	0.109498	0.246177	UDP-N-acetylmuramate--L-alanine ligase
OG1RF_11745	1415.12	0.626871	0.39192	1.59949	0.109712	0.246439	protein of hypothetical function DUF1696
OG1RF_12036	1290.33	-0.190608	0.119434	-1.59593	0.110505	0.248	23S rRNA methyltransferase A
OG1RF_10497	4840.47	0.167844	0.10521	1.59532	0.110641	0.248086	excision endonuclease subunit UvrB
OG1RF_10058	22.908	-0.497796	0.312645	-1.59221	0.111338	0.249209	protein of hypothetical function DUF896
OG1RF_12339	13152.5	-0.529381	0.33241	-1.59255	0.11126	0.249209	formate/nitrite transporter
OG1RF_10680	5890.47	0.491694	0.309295	1.58973	0.111897	0.250029	LacI family sugar-binding transcriptional regulator
OG1RF_11676	5665.37	-0.532412	0.334913	-1.5897	0.111902	0.250029	phosphoribosyl pyrophosphate synthetase
OG1RF_10515	68.3796	-0.296829	0.18705	-1.5869	0.112536	0.251224	hypothetical protein
OG1RF_11314	6111.84	-0.276089	0.174081	-1.58598	0.112744	0.251468	catalase
OG1RF_11197	16800.2	-0.0974077	0.0615255	-1.58321	0.113374	0.252428	ABC superfamily ATP binding cassette transporter, membrane protein
OG1RF_12281	236.925	0.433885	0.273994	1.58356	0.113295	0.252428	N-acetyltransferase
OG1RF_12546	1209.3	0.281657	0.178042	1.58197	0.113657	0.252836	hypothetical protein
OG1RF_10558	802.831	0.505409	0.319833	1.58023	0.114054	0.253499	putative trans-1,2-dihydrobenzene-1,2-diol dehydrogenase
OG1RF_12148	660.72	0.343228	0.217387	1.57888	0.114365	0.253966	hypothetical protein
OG1RF_11890	1306.65	0.187138	0.118777	1.57554	0.115132	0.255445	hypothetical protein
OG1RF_10348	42150.4	-0.157438	0.100002	-1.57436	0.115405	0.255784	superoxide dismutase
OG1RF_11625	92819.1	-0.273795	0.173948	-1.57401	0.115486	0.255784	phosphoglycerate kinase
OG1RF_10590	6841.97	-0.270759	0.17222	-1.57217	0.115911	0.256351	APC family amino acid-polyamine-organocation transporter
OG1RF_12152	2592.47	0.357396	0.227347	1.57203	0.115944	0.256351	hypothetical protein
OG1RF_11966	19340.5	0.269629	0.171577	1.57148	0.116072	0.256409	purine nucleosidase
OG1RF_11691	5407.96	-0.19186	0.122421	-1.56721	0.117065	0.258378	FemAB family peptidoglycan biosynthesis protein
OG1RF_11663	10240	-0.140965	0.0900286	-1.56578	0.1174	0.258893	ABC superfamily ATP binding cassette transporter, ABC/membrane protein
OG1RF_11822	3320.15	0.496753	0.317754	1.56332	0.117977	0.259938	ATP-binding protein
OG1RF_10662	3008.41	0.129709	0.0830681	1.56148	0.11841	0.260667	primase-like protein
OG1RF_12405	117.816	0.532086	0.340887	1.56089	0.11855	0.260749	6-phosphogluconate dehydrogenase
OG1RF_10163	31852.9	0.303349	0.194507	1.55958	0.118858	0.2612	50S ribosomal protein L5
OG1RF_10780	18483.1	-0.304177	0.195216	-1.55816	0.119195	0.26157	nucleic acid-binding protein
OG1RF_11957	50.6574	0.637012	0.408865	1.558	0.119233	0.26157	carbamoyltransferase YgeW
OG1RF_11489	187.623	-0.210166	0.135004	-1.55674	0.119533	0.261776	phosphoribosylamine-glycine ligase
OG1RF_12151	548.719	0.234089	0.150332	1.55715	0.119436	0.261776	hydrolase
OG1RF_10060	1910.2	-0.178382	0.114702	-1.55518	0.119904	0.261799	crossover junction ATP-dependent DNA helicase RuvA
OG1RF_10111	158.286	-0.249422	0.160405	-1.55495	0.119957	0.261799	ornithine cyclodeaminase/mu-crystallin family protein
OG1RF_t10026	79.4947	-0.39426	0.253359	-1.55613	0.119676	0.261799	tRNA-Lys
OG1RF_11714	7349.38	-0.201581	0.129629	-1.55506	0.119931	0.261799	group 2 glycosyl transferase
OG1RF_11644	25103.8	0.215735	0.138842	1.55382	0.120228	0.262166	acetate kinase
OG1RF_10020	42467.6	0.614207	0.39561	1.55256	0.120529	0.262321	PTS family mannose/fructose/sorbose porter component IIC
OG1RF_10368	11977.5	-0.49979	0.321984	-1.55222	0.12061	0.262321	amino acid permease
OG1RF_12413	190.657	-0.22684	0.146119	-1.55243	0.120558	0.262321	hypothetical protein
OG1RF_10701	31.1166	-0.374165	0.241618	-1.54858	0.121483	0.263995	hypothetical protein
OG1RF_10868	684.14	-0.308534	0.199319	-1.54794	0.121637	0.264101	M protein trans-acting positive regulator
OG1RF_12314	69.0979	-0.40376	0.261351	-1.5449	0.122371	0.265469	N-acetylglucosamine-6-phosphate deacetylase
OG1RF_10977	5819.43	0.34613	0.224525	1.54161	0.123168	0.266857	cro/CI family TPR domain transcriptional regulator
OG1RF_11349	124.712	-0.307189	0.199306	-1.5413	0.123244	0.266857	propanol dehydrogenase
OG1RF_12396	1192.26	0.13817	0.0896649	1.54096	0.123327	0.266857	ASCH domain protein
OG1RF_11263	1938.45	0.25145	0.163241	1.54036	0.123472	0.266943	hypothetical protein
OG1RF_12179	8981.54	0.21809	0.141627	1.5399	0.123586	0.266962	acetyl-coA carboxylase carboxyl transferase subunit beta
OG1RF_10609	5579.52	0.139291	0.0905565	1.53816	0.124008	0.267647	transcriptional regulator NrdR
OG1RF_10862	359.84	-0.32216	0.209618	-1.53689	0.124321	0.267687	hypothetical protein
OG1RF_10958	6620.55	-0.0867984	0.0564959	-1.53636	0.124449	0.267687	Ser/Thr protein phosphatase
OG1RF_11742	432.486	-0.183321	0.119231	-1.53754	0.124162	0.267687	transcriptional regulator TspO
OG1RF_12416	55.7081	-0.485637	0.31606	-1.53653	0.124408	0.267687	hypothetical protein
OG1RF_10040	3502.11	0.255951	0.166845	1.53406	0.125014	0.268447	PIN domain protein
OG1RF_t10037	3401.72	-0.434735	0.283329	-1.53438	0.124935	0.268447	tRNA-Tyr
OG1RF_11946	16.9955	0.774518	0.505259	1.53291	0.125297	0.268827	hypothetical protein
OG1RF_11079	114.38	-0.301764	0.197377	-1.52887	0.126296	0.269832	hypothetical protein
OG1RF_11347	606.918	-0.176255	0.115165	-1.53046	0.125903	0.269832	response regulator
OG1RF_11798	1550.17	-0.349593	0.228543	-1.52966	0.126101	0.269832	xanthine phosphoribosyltransferase
OG1RF_11855	5154.89	-0.160247	0.104751	-1.52978	0.12607	0.269832	putative pyrroline-5-carboxylate reductase
OG1RF_12192	10782.1	0.0859858	0.0562415	1.52887	0.126298	0.269832	group 1 glycosyl transferase
OG1RF_11511	33.8243	0.570277	0.373301	1.52766	0.126597	0.270017	PTS family mannose/fructose/sorbose porter component IID
OG1RF_11515	253.607	0.563149	0.368624	1.52771	0.126585	0.270017	tagatose-6-phosphate kinase
OG1RF_11019	12290.3	0.139092	0.0911306	1.5263	0.126936	0.270476	fibronectin binding protein A
OG1RF_11249	446.436	0.450123	0.294981	1.52594	0.127026	0.270476	PTS family porter component IIC
OG1RF_12150	1763.88	0.234637	0.154048	1.52314	0.127724	0.271734	5-formyltetrahydrofolate cyclo-ligase
OG1RF_10326	12640.1	0.182866	0.120121	1.52235	0.12792	0.271807	POT family proton (H+)-dependent oligopeptide transporter
OG1RF_11186	132.091	0.761366	0.500192	1.52215	0.127972	0.271807	molybdenum ABC superfamily ATP binding cassette transporter, binding protein
OG1RF_11696	15306.1	-0.155897	0.102468	-1.52143	0.128152	0.271962	phosphoglucosamine mutase
OG1RF_12327	5585.49	-0.212363	0.139685	-1.5203	0.128436	0.272337	sortase SrtA
OG1RF_10588	11883	-0.169857	0.111821	-1.51901	0.128761	0.272569	phage infection protein
OG1RF_11270	2176.99	0.19376	0.127546	1.51914	0.128728	0.272569	hypothetical protein
OG1RF_10696	33.7974	-0.434568	0.286449	-1.51709	0.129244	0.273292	putative secreted protein
OG1RF_11174	19.4259	0.477878	0.315057	1.5168	0.129318	0.273292	FNT family formate-nitrite transporter
OG1RF_11255	988.568	0.221106	0.14587	1.51578	0.129575	0.273379	cell surface hydrolase
OG1RF_11788	31.4638	0.562549	0.371088	1.51595	0.129533	0.273379	5-dehydro-2-deoxygluconokinase
OG1RF_11484	806.222	-0.113908	0.0753291	-1.51214	0.130499	0.27491	methionine--tRNA ligase
OG1RF_11685	192.143	-0.370322	0.244911	-1.51207	0.130517	0.27491	hypothetical protein
OG1RF_11833	88381.6	0.28726	0.19029	1.50959	0.131148	0.27601	30S ribosomal protein S2
OG1RF_11645	11908.1	0.229101	0.151896	1.50827	0.131485	0.27649	adenine-specific methyltransferase
OG1RF_11218	159.65	-0.206988	0.137376	-1.50672	0.131881	0.276831	hypothetical protein
OG1RF_12100	4466.45	0.199631	0.132526	1.50636	0.131975	0.276831	exonuclease
OG1RF_12357	14748.5	0.108033	0.0717145	1.50643	0.131957	0.276831	glutathione synthase
OG1RF_11926	2396.1	0.279901	0.185922	1.50548	0.132202	0.277077	cro/CI family transcriptional regulator
OG1RF_10199	56078.9	-0.448332	0.298173	-1.5036	0.132685	0.27786	L-lactate dehydrogenase
OG1RF_12477	1396.96	0.547528	0.364864	1.50064	0.133449	0.27923	PTS family ascorbate porter, IIB component
OG1RF_10596	611.176	-0.265268	0.176972	-1.49893	0.133892	0.279926	hypothetical protein
OG1RF_10698	57.9976	-0.376272	0.251208	-1.49785	0.134171	0.280279	putative secreted protein
OG1RF_10334	7584.64	-0.17779	0.119138	-1.4923	0.13562	0.283072	putative 2-succinyl-6-hydroxy-2,4-cyclohexadiene-1-carboxylate synthase
OG1RF_10257	44044	-0.0998723	0.0669728	-1.49124	0.135899	0.283252	septation ring formation regulator EzrA
OG1RF_10291	1567.47	0.520317	0.348944	1.49112	0.13593	0.283252	HAD phosphatase superfamily protein
OG1RF_11847	50294.3	0.135165	0.0907214	1.48989	0.136252	0.28369	GatB/Yqey family protein
OG1RF_11253	3916.66	0.154534	0.103786	1.48896	0.136498	0.283737	peptidylprolyl isomerase
OG1RF_12499	2664.22	0.171496	0.115162	1.48917	0.136443	0.283737	chitin binding protein
OG1RF_11730	5591.85	-0.0980153	0.0659003	-1.48733	0.136929	0.284399	group 2 glycosyl transferase
OG1RF_10918	1851.35	0.203036	0.136692	1.48535	0.137452	0.285018	MutT/NUDIX family protein
OG1RF_11936	2633.93	-0.332849	0.224025	-1.48577	0.13734	0.285018	thymidine kinase
OG1RF_10147	521231	0.186731	0.125886	1.48334	0.137985	0.285657	elongation factor EF1A
OG1RF_11781	115.685	0.298601	0.201296	1.48339	0.13797	0.285657	sodium:solute symporter family protein
OG1RF_11089	1497.74	0.176094	0.118753	1.48286	0.138111	0.285686	hypothetical protein
OG1RF_11514	80.3006	0.464215	0.313196	1.48219	0.138291	0.285824	beta-galactosidase
OG1RF_11321	68.6644	-0.311372	0.210231	-1.48109	0.138582	0.286107	hypothetical protein
OG1RF_11627	40281.2	-0.26113	0.176341	-1.48082	0.138654	0.286107	central glycolytic genes regulator
OG1RF_11502	950.957	-0.218001	0.147501	-1.47797	0.139417	0.287448	oligopeptide ABC superfamily ATP binding cassette transporter, binding protein
OG1RF_12473	488.936	-0.237206	0.160543	-1.47752	0.139536	0.287459	dihydrouridine synthase
OG1RF_10994	155.465	0.379861	0.257196	1.47693	0.139695	0.287554	adenine deaminase
OG1RF_11708	165.243	-0.271052	0.183661	-1.47582	0.139992	0.287738	hypothetical protein
OG1RF_12285	6421.73	0.374529	0.253789	1.47575	0.140011	0.287738	putative penicillin amidase
OG1RF_10446	361.621	0.242191	0.164224	1.47476	0.140278	0.288052	hypothetical protein
OG1RF_t10038	3371	-0.446597	0.303204	-1.47292	0.140772	0.288832	tRNA-Trp
OG1RF_t10039	3813.62	-0.427761	0.290775	-1.47111	0.141262	0.289402	tRNA-His
OG1RF_10831	33.2977	-0.513306	0.348938	-1.47105	0.141277	0.289402	prophage pi1 protein 09
OG1RF_10528	3916.48	0.152537	0.103946	1.46746	0.142252	0.291162	rRNA methylase
OG1RF_10514	764.491	0.200987	0.137369	1.46311	0.143437	0.292643	DNA-directed RNA polymerase sigma subunit RpoN
OG1RF_11307	81.2976	-0.301025	0.205626	-1.46395	0.143208	0.292643	GNAT family acetyltransferase
OG1RF_12085	1003.07	0.150532	0.102863	1.46343	0.143349	0.292643	L-serine dehydratase
OG1RF_12182	8850.47	0.205654	0.140504	1.46369	0.14328	0.292643	acetyl-CoA carboxylase biotin carboxyl carrier subunit
OG1RF_12277	526.547	-0.270661	0.185254	-1.46103	0.144008	0.293573	hypothetical protein
OG1RF_10251	83.394	-0.450309	0.30832	-1.46053	0.144145	0.293617	chitin-binding protein/carbohydrate-binding protein
OG1RF_10866	604.444	-0.204614	0.14027	-1.45871	0.144644	0.294396	hypothetical protein
OG1RF_10266	1455.32	0.221932	0.152213	1.45803	0.144831	0.294482	amidohydrolase
OG1RF_10808	331.431	0.210746	0.144606	1.45737	0.145013	0.294482	M protein trans-acting positive regulator
OG1RF_11417	2974.38	0.21804	0.14962	1.4573	0.145035	0.294482	aminotransferase
OG1RF_10270	3972.82	0.245598	0.168841	1.45461	0.145776	0.295751	hypothetical protein
OG1RF_10277	78.9127	0.343626	0.236767	1.45133	0.146688	0.297363	UIT9 family protein
OG1RF_11418	619.291	0.58478	0.403058	1.45086	0.14682	0.297392	family 38 glycosyl hydrolase
OG1RF_11582	6300.09	0.443416	0.305772	1.45015	0.147016	0.297552	6-phosphogluconolactonase
OG1RF_10597	732.899	-0.125505	0.0866603	-1.44824	0.147549	0.298392	lactoylglutathione lyase
OG1RF_10670	460.174	0.391862	0.270696	1.4476	0.147728	0.298516	hypothetical protein
OG1RF_12444	1088.78	0.174528	0.1206	1.44716	0.147853	0.29853	integral membrane protein
OG1RF_t10032	1807.67	-0.419497	0.290067	-1.4462	0.14812	0.298595	tRNA-Ser
OG1RF_10878	173.45	-0.3409	0.2357	-1.44633	0.148085	0.298595	collagen adhesin protein
OG1RF_10932	1849.13	-0.271863	0.188513	-1.44214	0.149262	0.300657	endonuclease III
OG1RF_12453	954.637	0.152054	0.105655	1.43915	0.150107	0.302121	WxL domain surface protein
OG1RF_12027	4024.52	-0.0830657	0.0578349	-1.43625	0.15093	0.303536	phosphopantothenate-cysteine ligase
OG1RF_11167	19661.8	-0.173105	0.120632	-1.43498	0.151294	0.304026	alanine--tRNA ligase
OG1RF_11524	1233.31	0.140505	0.0979754	1.43408	0.151549	0.304058	hypothetical protein
OG1RF_11956	81.4571	0.353221	0.246233	1.4345	0.151431	0.304058	carbamate kinase
OG1RF_10455	11105.6	-0.721816	0.504496	-1.43077	0.152497	0.305718	1-phosphofructokinase
OG1RF_11812	127.981	-0.202532	0.141732	-1.42898	0.153009	0.306501	hypothetical protein
OG1RF_11706	3313.88	0.141398	0.0989901	1.42841	0.153175	0.306591	group 2 glycosyl transferase
OG1RF_10447	37594.2	0.134438	0.094151	1.4279	0.153322	0.306643	PTS family porter, phosphocarrier protein HPR
OG1RF_10274	33.2484	0.496343	0.347736	1.42735	0.153478	0.306714	carbamate kinase
OG1RF_11809	210.812	0.233505	0.164203	1.42206	0.15501	0.309289	hypothetical protein
OG1RF_12120	2241.13	-0.176785	0.124281	-1.42246	0.154893	0.309289	tetrapyrrole methylase
OG1RF_11429	11731.3	-0.662613	0.466285	-1.42105	0.155303	0.309629	dihydroorotase
OG1RF_10112	136.177	-0.264781	0.186818	-1.41733	0.156388	0.311329	phenazine biosynthesis protein PhzF
OG1RF_11459	1831.23	0.250933	0.177105	1.41686	0.156524	0.311329	prolipoprotein diacylglyceryl transferase
OG1RF_11834	3111.41	0.203865	0.14386	1.41711	0.156452	0.311329	GNAT family acetyltransferase
OG1RF_11682	36.4646	-0.4031	0.284599	-1.41638	0.156664	0.311364	ABC superfamily ATP binding cassette transporter, binding protein
OG1RF_11380	284.535	-0.271995	0.192196	-1.41519	0.157012	0.311812	MarR family transcriptional regulator
OG1RF_10551	2423.76	0.163572	0.115784	1.41274	0.157733	0.312998	hypothetical protein
OG1RF_12322	698.231	0.241745	0.17183	1.40689	0.15946	0.316178	hypothetical protein
OG1RF_10184	4666.27	-0.143185	0.101809	-1.40641	0.159604	0.316215	ABC superfamily ATP binding cassette transporter, membrane protein
OG1RF_12447	1056.27	0.192342	0.136806	1.40595	0.159739	0.316235	hypothetical protein
OG1RF_11940	313.28	0.380158	0.270585	1.40495	0.160037	0.316578	pyruvate:ferredoxin oxidoreductase
OG1RF_11209	367.045	0.30311	0.216015	1.40319	0.160559	0.317364	proton (H+) or sodium (Na+) translocating V-type ATPase (V-ATPase), subunit K
OG1RF_10477	4079.18	0.175772	0.125635	1.39907	0.161792	0.319552	transposase
OG1RF_10018	40359.3	0.494578	0.354238	1.39617	0.162662	0.320095	PTS family mannose/fructose/sorbose porter component IIB
OG1RF_10778	4286.21	-0.315755	0.226177	-1.39605	0.162698	0.320095	6-phosphofructokinase
OG1RF_11179	75.0451	0.4887	0.349989	1.39633	0.162615	0.320095	molybdenum cofactor biosynthesis family protein
OG1RF_11850	5875.56	-0.174953	0.125209	-1.39728	0.162329	0.320095	protein of hypothetical function DUF299
OG1RF_12175	2702.14	-0.184941	0.132439	-1.39642	0.162589	0.320095	RNA-binding protein
OG1RF_11240	34915.4	-0.132373	0.0949852	-1.39362	0.163433	0.321043	E1-E2 family cation-transporting ATPase
OG1RF_11446	2761.22	-0.137295	0.098501	-1.39385	0.163364	0.321043	hypothetical protein
OG1RF_11237	19.0771	-0.534301	0.38382	-1.39206	0.163904	0.321718	ribulose-phosphate 3-epimerase
OG1RF_10255	4576.11	0.228071	0.16396	1.39102	0.16422	0.321895	aspartate kinase
OG1RF_10369	768.559	-0.412129	0.296298	-1.39093	0.164248	0.321895	Na+/H+ antiporter NhaC
OG1RF_11038	8406.44	-0.241812	0.174077	-1.38911	0.164799	0.322726	protein of hypothetical function DUF150
OG1RF_11303	5916.54	-0.147847	0.106608	-1.38683	0.165493	0.323836	cysteine synthase
OG1RF_10872	3399.32	-0.201194	0.145191	-1.38572	0.165833	0.324249	sortase
OG1RF_10113	806.166	0.196493	0.142019	1.38357	0.16649	0.325283	cob(I)yrinic acid a,c-diamide adenosyltransferase
OG1RF_12169	12737.4	-0.157708	0.114183	-1.38118	0.167223	0.326465	glucose-1-phosphate adenylyltransferase
OG1RF_11297	4533.94	-0.212995	0.154346	-1.37999	0.167591	0.326749	iron-sulfur cluster-binding protein
OG1RF_11857	1089.19	-0.114909	0.0832786	-1.37981	0.167644	0.326749	GntR family transcriptional regulator
OG1RF_12005	19.255	-0.519068	0.376514	-1.37862	0.168013	0.326749	transcriptional regulator
OG1RF_12061	1225.31	0.123347	0.0894311	1.37924	0.167821	0.326749	methyltransferase
OG1RF_12398	20.9216	0.647264	0.469401	1.37891	0.167921	0.326749	mannonate dehydratase
OG1RF_10456	9930.54	-0.692004	0.503311	-1.3749	0.169162	0.328732	lactose PTS family porter repressor
OG1RF_10001	16026.1	-0.13667	0.0995337	-1.3731	0.169722	0.329314	ATPase
OG1RF_12432	483.694	0.330751	0.24086	1.37321	0.169688	0.329314	peptide-methionine (R)-S-oxide reductase
OG1RF_10924	28148.2	-0.412568	0.300764	-1.37174	0.170146	0.329885	CTP synthase
OG1RF_11889	6749.15	0.110851	0.0809198	1.36989	0.170721	0.330747	FtsW/RodA/SpoVE family cell division protein
OG1RF_10814	39.5719	0.375745	0.27442	1.36923	0.170926	0.330893	hypothetical protein
OG1RF_12168	764.654	0.351087	0.257464	1.36363	0.172683	0.334039	PFL4705 family integrating conjugative element protein
OG1RF_10712	2103.28	0.124788	0.0916286	1.36189	0.173234	0.334848	bifunctional methylenetetrahydrofolate dehydrogenase/methylenetetrahydrofolate cyclohydrolase
OG1RF_10772	10253.2	0.189137	0.13906	1.36011	0.173795	0.33566	cof family protein
OG1RF_11450	22352.4	0.0903415	0.0664412	1.35972	0.173919	0.33566	penicillin-binding protein 1B
OG1RF_10226	9545.18	0.209051	0.153797	1.35927	0.174061	0.33568	3-oxoacyl-(acyl-carrier-protein) synthase II
OG1RF_12419	5539.38	-0.139135	0.102452	-1.35805	0.174447	0.336169	peptidase M16 inactive domain protein
OG1RF_10451	279.914	0.53411	0.393929	1.35585	0.175146	0.337259	hypothetical protein
OG1RF_10810	412.862	-0.138471	0.102201	-1.35489	0.175453	0.337338	hypothetical protein
OG1RF_11908	8390.32	0.135484	0.0999848	1.35505	0.175402	0.337338	hypothetical protein
OG1RF_11805	33341.3	-0.16059	0.118674	-1.3532	0.17599	0.338115	asparagine--tRNA ligase
OG1RF_10252	5747.93	-0.119776	0.0887081	-1.35023	0.176942	0.339453	acyl-ACP family thioesterase
OG1RF_11248	96.6438	0.416464	0.308448	1.35019	0.176955	0.339453	hypothetical protein
OG1RF_10105	515.318	0.365406	0.270815	1.34928	0.177247	0.339758	ArsR family transcriptional regulator
OG1RF_11001	1847.2	0.104273	0.0776602	1.34269	0.179373	0.341782	hypothetical protein
OG1RF_11169	6427.61	-0.102164	0.0761143	-1.34225	0.179516	0.341782	protein of hypothetical function DUF34
OG1RF_11244	4449.86	-0.107758	0.0801037	-1.34523	0.178551	0.341782	S1 RNA binding domain protein
OG1RF_11382	172.935	0.230675	0.171851	1.3423	0.1795	0.341782	phospholipase/carboxylesterase
OG1RF_11519	85.4628	0.286751	0.213517	1.34299	0.179275	0.341782	general stress protein A
OG1RF_11684	17.3751	-0.511871	0.380737	-1.34442	0.178812	0.341782	ABC superfamily ATP binding cassette transporter, binding protein
OG1RF_12128	241.063	-0.163207	0.12145	-1.34382	0.179007	0.341782	cobalt transporter
OG1RF_12222	781.006	0.21039	0.15654	1.34401	0.178946	0.341782	hypothetical protein
OG1RF_12531	1360.57	0.332918	0.248013	1.34234	0.179486	0.341782	transcriptional regulator CtsR
OG1RF_10436	5193.04	-0.108492	0.0809319	-1.34054	0.180071	0.342581	GNAT family acetyltransferase
OG1RF_10902	403.91	0.264075	0.197139	1.33954	0.180396	0.342942	DeoR family transcriptional regulator
OG1RF_10162	25972.1	0.27695	0.206967	1.33814	0.180852	0.343551	50S ribosomal protein L24
OG1RF_10607	3672.81	-0.168942	0.126674	-1.33367	0.182311	0.346063	DNA-formamidopyrimidine glycosylase
OG1RF_11042	5480.4	-0.235997	0.177055	-1.3329	0.182566	0.346288	ribosomal protein L7/L12
OG1RF_10336	1173	-0.126061	0.0947186	-1.3309	0.183222	0.347197	putative glucosamine-6-phosphate deaminase
OG1RF_12106	12329.4	0.206985	0.155557	1.33061	0.183319	0.347197	metallo-beta-lactamase
OG1RF_10273	69.0628	0.312011	0.234645	1.32971	0.183613	0.347494	major facilitator family transporter
OG1RF_11488	163.304	0.353366	0.266299	1.32695	0.184525	0.34896	hypothetical protein
OG1RF_12124	6502.1	-0.106355	0.0801955	-1.3262	0.184774	0.349171	protein of hypothetical function DUF970
OG1RF_11590	82.9355	0.563185	0.425025	1.32506	0.18515	0.34962	MIP family glycerol uptake facilitator protein GlpF
OG1RF_t10046	76.9413	-0.477099	0.360554	-1.32324	0.185756	0.350504	tRNA-Thr
OG1RF_10485	190.306	0.28787	0.217651	1.32262	0.185962	0.350631	cell wall surface anchor family protein
OG1RF_11077	2837.07	-0.355112	0.26907	-1.31977	0.186911	0.352159	co-chaperone GrpE
OG1RF_11771	40.8011	0.382328	0.290383	1.31664	0.187961	0.353874	brp/Blh family beta-carotene 15,15'-monooxygenase
OG1RF_11704	3259.46	-0.1499	0.113906	-1.316	0.188176	0.354016	tRNA isopentenyltransferase
OG1RF_10581	20.6162	-0.484021	0.368049	-1.3151	0.188477	0.35432	hypothetical protein
OG1RF_10292	773.655	0.224807	0.17103	1.31443	0.188702	0.354386	PTS family mannitol porter, EIICB component
OG1RF_10969	8275.8	0.109408	0.0832528	1.31416	0.188791	0.354386	beta-lactamase
OG1RF_10143	1753.64	0.167804	0.127936	1.31162	0.189648	0.355468	ribose-5-phosphate isomerase
OG1RF_11444	2232.61	-0.247512	0.188705	-1.31164	0.189643	0.355468	hypothetical protein
OG1RF_10298	318.061	-0.334428	0.255406	-1.3094	0.190399	0.356348	mannitol-1-phosphate 5-dehydrogenase
OG1RF_12041	1106.82	0.25964	0.198234	1.30976	0.190276	0.356348	GTP diphosphokinase
OG1RF_11121	17.3074	-0.488897	0.373592	-1.30864	0.190657	0.356567	exopolyphosphatase
OG1RF_11071	71.2408	0.350778	0.268689	1.30552	0.191717	0.357759	FtsW/RodA/SpovE family cell division protein
OG1RF_11364	26.2744	-0.428187	0.327872	-1.30596	0.191566	0.357759	DNA protecting protein DprA
OG1RF_12230	1256.94	-0.257872	0.197468	-1.30589	0.191589	0.357759	SNARE associated protein
OG1RF_10119	1571.71	-0.306326	0.234761	-1.30484	0.191946	0.357923	adenosine deaminase
OG1RF_11568	672.941	-0.150473	0.115427	-1.30362	0.192364	0.358438	glyoxylase
OG1RF_10426	1342.82	0.232795	0.178643	1.30313	0.192532	0.358488	ABC superfamily ATP binding cassette transporter, ABC protein
OG1RF_10173	20045	0.222976	0.172416	1.29324	0.195928	0.364009	translation initiation factor IF-1
OG1RF_10435	23797.7	-0.140932	0.108915	-1.29397	0.195677	0.364009	hypothetical protein
OG1RF_11958	29.1977	0.631924	0.488599	1.29334	0.195894	0.364009	M20/DapE family protein YgeY
OG1RF_10207	3533.79	-0.150871	0.116774	-1.29199	0.196362	0.364015	tRNA(Ile)-lysidine synthase (tRNA(Ile)-lysidinesynthetase)
OG1RF_10649	3488.76	-0.31267	0.241925	-1.29243	0.196209	0.364015	integral membrane protein
OG1RF_12406	1077	0.366318	0.283517	1.29205	0.19634	0.364015	RpiR family phosphosugar-binding transcriptional regulator
OG1RF_11090	1910.46	0.19911	0.154179	1.29142	0.196559	0.364116	hypothetical protein
OG1RF_11673	21164.9	0.150352	0.116533	1.2902	0.19698	0.364629	tRNA (5-methylaminomethyl-2-thiouridylate)-methyltransferase
OG1RF_11395	3020.28	0.0859459	0.0667046	1.28846	0.197587	0.36522	hypothetical protein
OG1RF_11437	1099.96	0.265977	0.206414	1.28856	0.197552	0.36522	cold shock protein CspA
OG1RF_10796	227.927	-0.329538	0.255861	-1.28796	0.197761	0.365275	hypothetical protein
OG1RF_12021	884.769	-0.160627	0.124966	-1.28537	0.198664	0.366676	spermidine/putrescine ABC superfamily ATP binding cassette transporter, binding protein
OG1RF_11912	1197.33	0.25065	0.195361	1.28301	0.199489	0.367929	hypothetical protein
OG1RF_10763	1983.62	-0.219758	0.171463	-1.28166	0.199961	0.368532	endonuclease/exonuclease/phosphatase
OG1RF_11040	29087.9	-0.238899	0.186488	-1.28104	0.20018	0.368668	transcription termination factor NusA
OG1RF_10323	76.6822	-0.283554	0.221621	-1.27945	0.200737	0.368916	AraC family transcriptional regulator
OG1RF_10536	1135.51	-0.231654	0.181324	-1.27757	0.201401	0.368916	hypothetical protein
OG1RF_11486	3711.15	-0.227096	0.177659	-1.27827	0.201155	0.368916	hypothetical protein
OG1RF_11589	373.958	0.27562	0.215484	1.27907	0.200872	0.368916	hypothetical protein
OG1RF_11624	53253.5	-0.2131	0.166807	-1.27753	0.201417	0.368916	triose-phosphate isomerase
OG1RF_11835	2407.05	0.125391	0.0980561	1.27877	0.20098	0.368916	TrmH family RNA methyltransferase
OG1RF_12149	1517.92	0.241717	0.189233	1.27735	0.201478	0.368916	rhomboid family protein
OG1RF_12226	6002.78	-0.315771	0.247007	-1.27839	0.201114	0.368916	DNA repair protein RadC
OG1RF_10957	47764.1	-0.0847827	0.0664046	-1.27676	0.201687	0.369032	metallo-beta-lactamase superfamily protein
OG1RF_10476	888.809	0.174017	0.136625	1.27368	0.202776	0.370727	hypothetical protein
OG1RF_10863	671.654	-0.251146	0.197238	-1.27332	0.202906	0.370727	universal stress protein
OG1RF_11117	21.6556	-0.393419	0.309828	-1.2698	0.204157	0.371941	hypothetical protein
OG1RF_11213	6878.19	0.256408	0.201828	1.27043	0.203932	0.371941	ATP synthase F1 sector alpha subunit
OG1RF_11487	714.67	0.217927	0.17147	1.27094	0.20375	0.371941	hypothetical protein
OG1RF_12497	467.143	0.284944	0.224357	1.27005	0.204067	0.371941	hypothetical protein
OG1RF_12153	3636.82	-0.145029	0.11435	-1.26829	0.204693	0.37265	hypothetical protein
OG1RF_10241	1250.4	0.232232	0.183264	1.2672	0.205085	0.373096	copper-exporting ATPase
OG1RF_12418	7555.91	-0.091442	0.0722501	-1.26563	0.205645	0.373846	M16 family peptidase
OG1RF_10675	2786.81	0.107149	0.0847745	1.26393	0.206256	0.374688	uracil-DNA glycosylase
OG1RF_11533	1352.81	0.282668	0.223879	1.26259	0.206735	0.375291	alcohol dehydrogenase
OG1RF_11110	201.091	0.177031	0.140307	1.26175	0.20704	0.375575	hypothetical protein
OG1RF_10038	1001.59	0.240525	0.191031	1.25909	0.207999	0.377045	dUTP diphosphatase
OG1RF_12007	1595.8	-0.278519	0.221568	-1.25704	0.208741	0.378119	chaperone GroES
OG1RF_10843	110.946	-0.198513	0.158117	-1.25548	0.209305	0.378871	N-acyl-D-amino-acid deacylase
OG1RF_10221	295.232	0.181793	0.14489	1.2547	0.209589	0.378973	DNA-3-methyladenine glycosylase I
OG1RF_12048	9181.02	0.110364	0.0879742	1.2545	0.20966	0.378973	tryptophan--tRNA ligase
OG1RF_12458	275.865	0.139787	0.111527	1.25339	0.210064	0.379432	lipase
OG1RF_12344	18.9547	-0.407108	0.325226	-1.25177	0.210654	0.380227	hypothetical protein
OG1RF_12527	6273.6	-0.123882	0.0991589	-1.24933	0.211544	0.381562	U32 family peptidase
OG1RF_11236	18.8737	0.54887	0.440489	1.24605	0.212747	0.383459	PTS family porter component IIC
OG1RF_10131	28.3209	0.469261	0.376976	1.2448	0.213204	0.38401	hypothetical protein
OG1RF_r10006	102.811	-0.631006	0.507237	-1.24401	0.213497	0.384037	5S ribosomal RNA
OG1RF_11666	13993.8	0.152926	0.122937	1.24394	0.213522	0.384037	cytochrome D ubiquinol oxidase subunit I
OG1RF_12348	1951.39	-0.256025	0.206048	-1.24255	0.214033	0.384682	GNAT family acetyltransferase
OG1RF_10783	16999.5	-0.169793	0.136909	-1.24019	0.214904	0.385975	response regulator
OG1RF_11532	574.424	0.268304	0.216751	1.23785	0.215773	0.387261	hypothetical protein
OG1RF_10733	10614.2	-0.115336	0.0933075	-1.23609	0.216426	0.388159	YlmG protein
OG1RF_10182	3756.94	-0.0909865	0.073688	-1.23475	0.216922	0.388577	ABC superfamily ATP binding cassette transporter, ABC protein
OG1RF_10393	688.682	-0.222508	0.180221	-1.23464	0.216966	0.388577	VanZ like family protein
OG1RF_10410	613.609	0.21459	0.173934	1.23374	0.217298	0.388674	putative acetyltransferase
OG1RF_12411	562.846	-0.203298	0.164791	-1.23367	0.217326	0.388674	hypothetical protein
OG1RF_10078	31.1382	-0.379706	0.308462	-1.23096	0.218337	0.389702	hypothetical protein
OG1RF_11126	32.3618	0.380797	0.309481	1.23044	0.218533	0.389702	hypothetical protein
OG1RF_12229	5483.55	-0.206622	0.167753	-1.2317	0.21806	0.389702	hypothetical protein
OG1RF_12356	2674.95	0.33772	0.274523	1.23021	0.21862	0.389702	hypothetical protein
OG1RF_12510	154857	-0.188846	0.153524	-1.23007	0.218669	0.389702	NADH dehydrogenase
OG1RF_10159	14171.3	0.268995	0.218761	1.22963	0.218835	0.389724	50S ribosomal protein L29
OG1RF_10939	36.5274	0.50907	0.415022	1.22661	0.21997	0.39147	hypothetical protein
OG1RF_r10003	98.7614	-0.621156	0.50728	-1.22448	0.22077	0.392094	5S ribosomal RNA
OG1RF_11813	94.1618	-0.225342	0.184036	-1.22444	0.220785	0.392094	hypothetical protein
OG1RF_11903	5835.89	0.134528	0.109863	1.22451	0.220761	0.392094	O-sialoglycoprotein endopeptidase
OG1RF_11096	3164.54	-0.174393	0.142705	-1.22205	0.221687	0.393421	hypothetical protein
OG1RF_12058	7993.44	0.153096	0.125528	1.21961	0.222611	0.394784	exonuclease SbcC
OG1RF_12202	4336.6	-0.135066	0.110947	-1.21739	0.223455	0.396004	5'-nucleotidase
OG1RF_12062	488.851	0.117713	0.0968631	1.21525	0.224272	0.397174	endo/exonuclease amino terminal GIY-YIG domain protein
OG1RF_12464	739.987	0.237637	0.1957	1.21429	0.224636	0.397541	ABC superfamily ATP binding cassette transporter, binding protein
OG1RF_10877	384.718	-0.271149	0.223654	-1.21236	0.225374	0.39857	hypothetical protein
OG1RF_10128	747.082	-0.253726	0.209612	-1.21045	0.226106	0.399585	ABC superfamily, ATP binding cassette transporter, membrane protein
OG1RF_10721	11030.3	-0.0855665	0.0708578	-1.20758	0.227208	0.401254	cell division protein MraZ
OG1RF_11651	55.8595	-0.279407	0.231496	-1.20696	0.227446	0.401393	competence protein
OG1RF_11118	16.5933	-0.436583	0.36328	-1.20178	0.229448	0.404644	hypothetical protein
OG1RF_12506	279.189	-0.215704	0.179548	-1.20137	0.229607	0.404644	cell wall surface anchor family protein
OG1RF_10218	1188.89	-0.114822	0.0956908	-1.19993	0.230166	0.405348	thioesterase
OG1RF_11454	24459.2	-0.175314	0.146384	-1.19763	0.231061	0.406078	xaa-Pro dipeptidase
OG1RF_11654	98.0801	-0.339622	0.283528	-1.19784	0.230978	0.406078	amino acid permease
OG1RF_11665	10726.2	0.102708	0.0857205	1.19818	0.230848	0.406078	cytochrome D ubiquinol oxidase subunit II
OG1RF_10817	314.159	-0.177924	0.148768	-1.19598	0.231704	0.406927	phage integrase family site-specific recombinase
OG1RF_10573	2225.42	-0.107843	0.0903794	-1.19323	0.23278	0.408533	YaiI/YqxD family protein
OG1RF_12451	616.39	0.113514	0.0952767	1.19142	0.23349	0.409496	cell wall surface anchor family protein
OG1RF_11159	1949.59	0.215896	0.181405	1.19014	0.233993	0.410095	metallo-beta-lactamase
OG1RF_10104	1074.73	0.265137	0.22335	1.18709	0.235191	0.411676	ThiJ/PfpI family protein
OG1RF_10891	16647.2	0.0918371	0.0773678	1.18702	0.23522	0.411676	ATP-dependent nuclease subunit A
OG1RF_11065	3070.65	-0.141848	0.119784	-1.1842	0.236336	0.413343	riboflavin biosynthesis protein RibF
OG1RF_10317	46.0788	0.413719	0.349779	1.1828	0.236888	0.414023	TRAP-T family tripartite ATP-independent periplasmic transporter, membrane protein
OG1RF_11006	17.4639	0.570789	0.484023	1.17926	0.238295	0.416195	hypothetical protein
OG1RF_12337	2933.52	-0.129013	0.109527	-1.17791	0.238832	0.416846	hydrolase
OG1RF_10582	53.025	-0.310791	0.264097	-1.17681	0.239272	0.417328	hypothetical protein
OG1RF_11345	23.3408	-0.388294	0.330213	-1.17589	0.239639	0.417393	ethanolamine utilization protein EutA
OG1RF_11637	3892.31	-0.148394	0.126184	-1.17602	0.239588	0.417393	RsmE family RNA methyltransferase
OG1RF_12209	5221.14	0.10305	0.0876887	1.17518	0.239922	0.4176	hypothetical protein
OG1RF_10404	2713.94	0.473647	0.403245	1.17459	0.240159	0.417661	csn1 family CRISPR-associated protein
OG1RF_12338	1802.5	-0.166261	0.141587	-1.17427	0.240287	0.417661	DNA alkylation repair enzyme
OG1RF_10030	24.1114	-0.398023	0.339455	-1.17253	0.240983	0.418583	ABC superfamily ATP binding cassette transporter permease subunit
OG1RF_10160	21722.2	0.239691	0.204791	1.17041	0.241834	0.419775	30S ribosomal protein S17
OG1RF_11720	2839.4	-0.149892	0.128136	-1.16979	0.242085	0.419923	group 2 glycosyl transferase
OG1RF_11664	7109.02	-0.104778	0.0898474	-1.16617	0.243544	0.421876	ABC superfamily ATP binding cassette transporter, ABC/membrane protein
OG1RF_12577	3793.17	0.0977642	0.0838292	1.16623	0.243521	0.421876	ribonuclease P
OG1RF_10489	1676.28	0.162484	0.139526	1.16454	0.244204	0.422731	WxL domain surface protein
OG1RF_10253	8750.09	-0.101755	0.0875364	-1.16243	0.245061	0.423637	protein of hypothetical function DUF72
OG1RF_11653	1870.48	-0.347061	0.298472	-1.16279	0.244913	0.423637	amino acid permease
OG1RF_11917	1484.39	-0.163008	0.140304	-1.16182	0.245307	0.423774	metal ion ABC superfamily ATP binding cassette transporter, membrane protein
OG1RF_10179	3431.05	0.219211	0.189173	1.15879	0.246542	0.425616	inner membrane protein OxaA
OG1RF_12429	296.884	-0.258555	0.22333	-1.15773	0.246975	0.426075	hypothetical protein
OG1RF_10089	3512.28	0.241612	0.209308	1.15434	0.248362	0.427821	formate/nitrite transporter
OG1RF_10935	21.0418	0.434315	0.376462	1.15368	0.248632	0.427821	N4-(beta-N-acetylglucosaminyl)-L-asparaginase
OG1RF_11735	3193.82	-0.100921	0.0874356	-1.15424	0.248403	0.427821	group 2 glycosyl transferase
OG1RF_12026	3748.85	0.115522	0.10014	1.1536	0.248663	0.427821	alcohol dehydrogenase
OG1RF_11143	23127.5	0.156785	0.135976	1.15303	0.248897	0.427934	pyruvate dehydrogenase complex E2, dihydrolipoamide acetyltransferase
OG1RF_10809	165.137	-0.190605	0.165417	-1.15227	0.249211	0.428184	hypothetical protein
OG1RF_10458	8846.43	0.135805	0.118002	1.15087	0.249785	0.42859	ATP-dependent DNA helicase PcrA
OG1RF_11750	3433.21	0.0870909	0.0756727	1.15089	0.249778	0.42859	neutral zinc metallopeptidase
OG1RF_12198	230.153	-0.160801	0.139933	-1.14913	0.250504	0.429531	hypothetical protein
OG1RF_10959	5115.26	0.0999798	0.087078	1.14816	0.250901	0.429923	hypothetical protein
OG1RF_10124	1622.33	0.215248	0.187893	1.14559	0.251966	0.430875	ABC superfamily ATP binding cassette transporter, binding protein
OG1RF_10673	1020.85	0.150144	0.130974	1.14636	0.251645	0.430875	hypothetical protein
OG1RF_12147	1999.1	0.291508	0.254403	1.14585	0.251857	0.430875	glucokinase
OG1RF_10144	128496	0.221859	0.194085	1.1431	0.252996	0.430962	30S ribosomal protein S12
OG1RF_10430	419.294	0.13311	0.116557	1.14201	0.25345	0.430962	RpiR family phosphosugar-binding transcriptional regulator
OG1RF_10892	2679.95	0.116941	0.102313	1.14298	0.253048	0.430962	transcriptional regulator
OG1RF_11362	7048.94	-0.182952	0.159848	-1.14453	0.252402	0.430962	DNA topoisomerase TopA
OG1RF_11712	1802.65	-0.186016	0.162574	-1.14419	0.252544	0.430962	glycerol-3-phosphate cytidylyltransferase
OG1RF_11764	1099.37	-0.136532	0.119575	-1.14182	0.25353	0.430962	cell wall surface anchor family protein
OG1RF_11853	3134.93	0.297894	0.26071	1.14263	0.253193	0.430962	homoserine dehydrogenase
OG1RF_11979	16666.8	0.16407	0.143672	1.14198	0.253464	0.430962	FMN-dependent NADH-azoreductase
OG1RF_12438	71033.2	-0.135975	0.119091	-1.14178	0.253547	0.430962	2',3'-cyclic-nucleotide 2'-phosphodiesterase
OG1RF_10694	48.4269	-0.252225	0.221111	-1.14072	0.253987	0.431174	hypothetical protein
OG1RF_11776	99.0932	0.321184	0.281577	1.14066	0.254012	0.431174	hypothetical protein
OG1RF_10910	842.876	-0.121205	0.106326	-1.13994	0.254311	0.431393	CBS domain protein
OG1RF_10130	76.4042	0.38541	0.338242	1.13945	0.254516	0.431452	lipase
OG1RF_10068	4645.33	-0.237636	0.208683	-1.13874	0.254811	0.431664	3-oxoacyl-[acyl-carrier-protein] reductase
OG1RF_10565	157.006	0.297422	0.261395	1.13783	0.255192	0.432021	PTS family porter component IIC
OG1RF_11723	13887.3	-0.0815998	0.0719427	-1.13423	0.256697	0.434012	brp/Blh family beta-carotene 15,15'-monooxygenase
OG1RF_11968	9338.31	0.165272	0.145744	1.13399	0.2568	0.434012	mannose-6-phosphate isomerase
OG1RF_12256	1261.35	-0.176777	0.155916	-1.13379	0.256882	0.434012	DNA mismatch repair protein MutS2
OG1RF_11482	547.081	0.128765	0.113848	1.13103	0.258044	0.435396	hypothetical protein
OG1RF_12161	501.636	-0.156428	0.13829	-1.13116	0.257987	0.435396	serine-type D-Ala-D-Ala carboxypeptidase
OG1RF_11374	47.1652	-0.284985	0.252304	-1.12953	0.258674	0.436168	butyrate kinase
OG1RF_11609	530.681	0.225328	0.199614	1.12882	0.258974	0.436384	protein of hypothetical function DUF1801
OG1RF_10385	737.341	-0.132113	0.117169	-1.12754	0.259513	0.437002	LacI family sugar-binding transcriptional regulator
OG1RF_11726	12086.6	0.0877128	0.0778681	1.12643	0.259984	0.437505	ABC superfamily ATP binding cassette transporter, ABC protein
OG1RF_12407	356.64	-0.208703	0.185602	-1.12446	0.260818	0.438617	hypothetical protein
OG1RF_10109	840.54	-0.127592	0.113906	-1.12015	0.262648	0.441156	hypothetical protein
OG1RF_12319	160.304	-0.162435	0.14502	-1.12009	0.262676	0.441156	hypothetical protein
OG1RF_12481	925.122	-0.345478	0.308676	-1.11923	0.263043	0.441481	choline binding protein
OG1RF_10886	2031.3	-0.327615	0.293337	-1.11686	0.264056	0.442887	cysteine-rich domain protein
OG1RF_11260	3140.35	-0.289529	0.259479	-1.11581	0.264505	0.443348	brp/Blh family beta-carotene 15,15'-monooxygenase
OG1RF_11361	5880.37	-0.199627	0.179101	-1.11461	0.265019	0.443915	tRNA:M(5)U-54 methyltransferase
OG1RF_11879	1890.12	0.198621	0.178434	1.11314	0.26565	0.444679	ComE operon protein 2
OG1RF_12325	1566.45	-0.114589	0.103038	-1.11211	0.266092	0.445125	putative lipoprotein
OG1RF_10738	7844.86	-0.0886031	0.0799866	-1.10772	0.267981	0.447553	iron-dependent repressor
OG1RF_10807	72.3951	-0.232101	0.20957	-1.10751	0.268073	0.447553	glutathione S-transferase
OG1RF_12369	861.637	0.367035	0.331356	1.10768	0.268001	0.447553	ABC superfamily ATP binding cassette transporter, ABC protein
OG1RF_11325	580.974	-0.153395	0.138654	-1.10631	0.26859	0.448122	integral membrane protein
OG1RF_10945	238653	-0.179824	0.162724	-1.10509	0.269123	0.448714	fructose-bisphosphate aldolase
OG1RF_11995	3226.59	0.163138	0.147707	1.10448	0.269387	0.44886	lipase/esterase Est
OG1RF_12134	588.75	-0.176486	0.160211	-1.10159	0.270642	0.450655	MarR family transcriptional regulator
OG1RF_11709	10432.1	0.122759	0.111785	1.09817	0.272132	0.452839	MOP superfamily multidrug/oligosaccharidyl-lipid/polysaccharide flippase transporter
OG1RF_10664	309.433	0.26823	0.24476	1.09589	0.273127	0.454197	hypothetical protein
OG1RF_12377	159.407	-0.207411	0.189429	-1.09493	0.273548	0.454598	sensor histidine kinase
OG1RF_10296	107.46	0.424327	0.387915	1.09387	0.274014	0.455074	PTS family mannitol porter, EIICB component
OG1RF_10828	1657.19	-0.154128	0.141216	-1.09143	0.275083	0.456551	membrane protein
OG1RF_12156	2176.85	-0.156559	0.14359	-1.09032	0.275573	0.456923	hypothetical protein
OG1RF_12227	6059.87	-0.104164	0.0955537	-1.0901	0.275667	0.456923	HAD superfamily hydrolase
OG1RF_12270	65.5188	0.269699	0.247824	1.08827	0.276476	0.457963	rhodanese family protein
OG1RF_10028	1543.85	-0.135517	0.124829	-1.08562	0.277649	0.459607	endoribonuclease L-PSP
OG1RF_10004	16469.8	-0.273412	0.252224	-1.08401	0.278362	0.459887	recombination protein F
OG1RF_10616	2822.7	0.108425	0.099991	1.08435	0.278209	0.459887	cellulose synthase catalytic subunit
OG1RF_11386	85.6706	0.34978	0.322665	1.08404	0.278349	0.459887	hypothetical protein
OG1RF_11272	2864.09	0.133465	0.123343	1.08207	0.279222	0.460408	IDEAL domain protein
OG1RF_12221	8787.97	-0.0908289	0.0839195	-1.08233	0.279104	0.460408	ABC superfamily ATP binding cassette transporter, ABC/membrane protein
OG1RF_12542	1333.83	0.165864	0.153196	1.08269	0.278948	0.460408	protein of hypothetical function DUF951
OG1RF_11605	1398.13	-0.119091	0.110341	-1.0793	0.280452	0.462135	hypothetical protein
OG1RF_10757	984.279	0.347927	0.322625	1.07843	0.280844	0.46218	pyruvate phosphate dikinase
OG1RF_12117	1470.7	0.104209	0.0966152	1.0786	0.280767	0.46218	DNA-directed DNA polymerase IV
OG1RF_10587	5326.48	0.179813	0.167097	1.0761	0.281882	0.463588	hypothetical protein
OG1RF_12121	7187.11	0.0788008	0.0733278	1.07464	0.282537	0.464364	initiation-control protein YabA
OG1RF_10050	1241.29	-0.211078	0.196551	-1.07391	0.282862	0.464598	4-diphosphocytidyl-2-C-methyl-D-erythritol kinase
OG1RF_10084	630.767	0.17088	0.159543	1.07106	0.284142	0.466101	cell wall surface anchor protein
OG1RF_10145	118355	0.210663	0.196724	1.07086	0.284234	0.466101	30S ribosomal protein S7
OG1RF_11091	608.611	0.260399	0.243217	1.07065	0.284329	0.466101	ABC superfamily ATP binding cassette transporter, ABC protein
OG1RF_10804	1103.22	-0.104016	0.0972046	-1.07008	0.284585	0.466219	ATP-binding protein
OG1RF_10589	518.029	-0.170092	0.159215	-1.06832	0.285377	0.467082	cation efflux family protein
OG1RF_11466	10058.3	-0.0966584	0.0904966	-1.06809	0.28548	0.467082	ABC superfamily ATP binding cassette transporter, ABC protein
OG1RF_12235	96.2422	-0.191003	0.179001	-1.06705	0.285951	0.467316	S1 family extracellular protease
OG1RF_12507	6252.44	0.159933	0.149897	1.06696	0.285991	0.467316	1,4-dihydroxy-2-naphthoate octaprenyltransferase
OG1RF_10806	34.1489	-0.359861	0.337721	-1.06556	0.286623	0.468047	hypothetical protein
OG1RF_10276	98.2497	0.224979	0.211694	1.06275	0.287893	0.469056	ureidoglycolate dehydrogenase
OG1RF_11640	927.378	-0.208883	0.196736	-1.06175	0.288351	0.469056	DNA-3-methyladenine glycosylase
OG1RF_11856	27324.7	0.0655102	0.0616873	1.06197	0.288248	0.469056	bifunctional phosphoglucomutase/phosphomannomutase
OG1RF_12097	2742.26	0.111047	0.104442	1.06324	0.287673	0.469056	UDP-N-acetylmuramate dehydrogenase
OG1RF_12463	2785.85	-0.129258	0.121515	-1.06373	0.287453	0.469056	sensor histidine kinase
OG1RF_12496	848.527	0.246054	0.231677	1.06206	0.28821	0.469056	hypothetical protein
OG1RF_12195	4286.29	-0.278427	0.262442	-1.06091	0.288733	0.469376	hypothetical protein
OG1RF_10972	1079.35	0.108207	0.102152	1.05928	0.289471	0.470274	hypothetical protein
OG1RF_11905	3212.73	0.0630233	0.0597453	1.05487	0.291486	0.473245	ribosomal-protein-alanine acetyltransferase
OG1RF_10968	6138.5	0.1223	0.11599	1.0544	0.291699	0.473287	hypothetical protein
OG1RF_11390	1104.7	0.137101	0.130415	1.05126	0.293138	0.475021	putative lipoprotein
OG1RF_11854	498.828	0.300109	0.285477	1.05125	0.293142	0.475021	metal transport repressor protein CzrA
OG1RF_10331	6535.12	-0.155284	0.147808	-1.05058	0.293451	0.475218	acyl-CoA synthetase
OG1RF_10524	72.6679	0.219866	0.209714	1.04841	0.29445	0.476384	hypothetical protein
OG1RF_11591	187.473	0.274026	0.261426	1.0482	0.294547	0.476384	glycerol-3-phosphate oxidase
OG1RF_11994	12079.5	0.0940598	0.0899071	1.04619	0.295474	0.477579	ribonuclease R
OG1RF_10543	113.338	-0.234542	0.224399	-1.0452	0.295929	0.47801	hypothetical protein
OG1RF_12336	1980.23	-0.139085	0.133497	-1.04186	0.297475	0.480202	peptide deformylase
OG1RF_10146	476638	0.203559	0.195665	1.04034	0.298181	0.480455	elongation factor G
OG1RF_10803	19.0819	-0.36886	0.354758	-1.03975	0.298455	0.480455	conjugative transposon protein
OG1RF_11043	60059	-0.171503	0.165105	-1.03875	0.298921	0.480455	translation initiation factor IF2
OG1RF_11289	15892.9	-0.121725	0.117054	-1.0399	0.298386	0.480455	DegV family protein
OG1RF_11697	20858.2	-0.085523	0.0823712	-1.03826	0.299148	0.480455	hypothetical protein
OG1RF_11711	7783.1	-0.119031	0.114358	-1.04086	0.297939	0.480455	CDP-glycerol:poly(glycerophosphate) glycerophosphotransferase
OG1RF_12099	4783.08	0.130198	0.125265	1.03939	0.298625	0.480455	exodeoxyribonuclease III
OG1RF_12237	53.5482	-0.230678	0.222106	-1.03859	0.298994	0.480455	arsenical resistance operon repressor
OG1RF_11860	770.976	0.144311	0.139245	1.03638	0.300026	0.481561	GMP reductase
OG1RF_10083	474.68	0.139158	0.134417	1.03527	0.300542	0.482084	M protein trans-acting positive regulator
OG1RF_10057	68.6937	-0.266519	0.257568	-1.03475	0.300784	0.482147	oligopeptide ABC superfamily ATP binding cassette transporter, binding protein
OG1RF_11672	1498.56	-0.127615	0.123374	-1.03437	0.300962	0.482147	major facilitator family transporter
OG1RF_11398	2610.08	0.118033	0.114159	1.03393	0.301169	0.482174	hemolysin III
OG1RF_12200	923.093	-0.151178	0.146391	-1.0327	0.301745	0.482791	thioredoxin-disulfide reductase
OG1RF_10011	2192.85	0.167525	0.162494	1.03096	0.30256	0.48379	50S ribosomal protein L9
OG1RF_10462	25439.3	0.0684605	0.0664409	1.0304	0.302824	0.483907	glutamyl-tRNA(Gln) amidotransferase subunit A
OG1RF_10519	3308	-0.135822	0.132485	-1.02519	0.305272	0.487512	esterase
OG1RF_12275	34.5734	-0.312515	0.306369	-1.02006	0.3077	0.49108	aminotransferase
OG1RF_11246	9936.99	-0.160364	0.157314	-1.01939	0.308019	0.49128	glyceraldehyde-3-phosphate dehydrogenase
OG1RF_11157	358.388	0.186329	0.183106	1.0176	0.308869	0.492111	cro/CI family transcriptional regulator
OG1RF_11668	8953.91	-0.0854137	0.0839805	-1.01707	0.309122	0.492111	DNA topoisomerase TopB
OG1RF_12135	84.9627	-0.227535	0.223667	-1.0173	0.309013	0.492111	phosphomethylpyrimidine kinase
OG1RF_11102	21.2272	-0.434712	0.427605	-1.01662	0.309333	0.492138	hypothetical protein
OG1RF_10606	16533.5	0.0872849	0.085962	1.01539	0.30992	0.492764	DNA-directed DNA polymerase I
OG1RF_11363	520.502	-0.141636	0.139989	-1.01176	0.311652	0.495207	abortive infection protein
OG1RF_10618	904.945	0.13339	0.13193	1.01107	0.311985	0.495425	hypothetical protein
OG1RF_10364	8735.07	0.0756542	0.0749982	1.00875	0.313096	0.495947	cardiolipin synthetase
OG1RF_10375	345.435	-0.12784	0.126702	-1.00898	0.312985	0.495947	hypothetical protein
OG1RF_12545	5371.12	0.153337	0.151985	1.0089	0.313025	0.495947	16S rRNA methyltransferase GidB
OG1RF_12575	14364.5	0.0764251	0.0756826	1.00981	0.312586	0.495947	RNA-binding protein
OG1RF_11928	1197.1	0.241104	0.239408	1.00708	0.313894	0.496901	LIV-E family branched chain amino acid exporter AzlD
OG1RF_11885	3218.56	0.058067	0.0577595	1.00532	0.314741	0.497931	hypothetical protein
OG1RF_10224	4704.19	-0.130496	0.130073	-1.00325	0.315741	0.49892	hypothetical protein
OG1RF_12296	2522	0.11136	0.111004	1.00321	0.315759	0.49892	potassium channel protein
OG1RF_11187	117.881	0.459064	0.457783	1.0028	0.315958	0.498922	molybdenum (Mo2+) ABC superfamily ATP binding cassette transporter, membrane protein
OG1RF_11509	178.507	0.149162	0.149016	1.00097	0.316839	0.500003	hypothetical protein
OG1RF_11474	8023.99	-0.106871	0.106918	-0.99956	0.317523	0.50046	peptide chain release factor RF2
OG1RF_12449	3050.73	-0.116338	0.116365	-0.999772	0.317421	0.50046	M protein trans-acting positive regulator
OG1RF_11916	2464.4	-0.146676	0.147153	-0.996759	0.318882	0.502288	ABC superfamily ATP binding cassette transporter, binding protein
OG1RF_10722	21156.5	-0.0642718	0.0645749	-0.995306	0.319587	0.503076	S-adenosyl-methyltransferase MraW
OG1RF_r10008	71083.7	-0.504693	0.507274	-0.994913	0.319779	0.503076	23S ribosomal RNA
OG1RF_10486	760.835	0.175418	0.176536	0.993667	0.320385	0.503405	WxL domain surface protein
OG1RF_11820	168.049	-0.219705	0.221047	-0.993929	0.320257	0.503405	glucose 1-dehydrogenase
OG1RF_11009	29.7089	0.32951	0.332285	0.991648	0.321369	0.50464	putative beta-glucosidase
OG1RF_10204	245.213	-0.268996	0.271697	-0.990056	0.322147	0.505333	hypothetical protein
OG1RF_10463	25540.4	0.0637203	0.0643737	0.98985	0.322247	0.505333	glutamyl-tRNA(Gln) amidotransferase subunit B
OG1RF_11131	3818.95	-0.115848	0.117075	-0.989519	0.322409	0.505333	ABC superfamily ATP binding cassette transporter, ABC protein
OG1RF_r10005	70906.8	-0.501577	0.507298	-0.988723	0.322799	0.505632	23S ribosomal RNA
OG1RF_10290	1304.77	0.110393	0.111783	0.98756	0.323368	0.506189	nitroreductase
OG1RF_12101	493.615	-0.129135	0.130812	-0.987181	0.323554	0.506189	hypothetical protein
OG1RF_10294	656.227	0.119547	0.121446	0.984361	0.324938	0.506792	PTS family fructose/mannitol porter component IIA
OG1RF_10561	29.5081	0.426044	0.432429	0.985233	0.32451	0.506792	transcriptional regulator
OG1RF_10846	775.319	0.330751	0.336003	0.984369	0.324934	0.506792	maltose O-acetyltransferase
OG1RF_12056	5101.95	-0.0760668	0.0771585	-0.98585	0.324207	0.506792	hypothetical protein
OG1RF_12288	218.468	0.338269	0.343469	0.98486	0.324693	0.506792	hypothetical protein
OG1RF_12523	261.159	-0.194232	0.197821	-0.981861	0.326169	0.508398	hydantoinase/oxoprolinase
OG1RF_r10002	74567.9	-0.497549	0.507302	-0.980773	0.326705	0.508921	23S ribosomal RNA
OG1RF_10832	2909.73	-0.0758672	0.0774307	-0.979808	0.327181	0.509349	phage integrase family site-specific recombinase
OG1RF_10611	14318.4	0.0727432	0.074372	0.9781	0.328025	0.509725	primosomal protein DnaI
OG1RF_11044	8970.63	-0.148589	0.151866	-0.97842	0.327867	0.509725	ribosome-binding factor A
OG1RF_r10011	74308.6	-0.496235	0.507286	-0.978215	0.327968	0.509725	23S ribosomal RNA
OG1RF_10699	296.087	-0.121548	0.124516	-0.976165	0.328983	0.5109	hypothetical protein
OG1RF_11587	1878.66	0.112013	0.114937	0.974564	0.329777	0.511507	M protein trans-acting positive regulator
OG1RF_12302	6953.81	-0.473375	0.485606	-0.974813	0.329653	0.511507	DAACS family dicarboxylate/amino acid:cation symporter
OG1RF_10857	151.754	0.297984	0.306001	0.973798	0.330157	0.511714	GNAT family acetyltransferase
OG1RF_11370	117.918	0.419169	0.430588	0.973482	0.330314	0.511714	branched-chain alpha-keto acid
OG1RF_11127	25.8154	-0.340448	0.349902	-0.972978	0.330564	0.511789	membrane protein
OG1RF_10480	1806.12	-0.121611	0.125074	-0.972319	0.330892	0.511984	lactoylglutathione lyase
OG1RF_11821	100.337	-0.224999	0.231845	-0.970472	0.331811	0.512781	brp/Blh family beta-carotene 15,15'-monooxygenase
OG1RF_12403	32.3012	0.490254	0.505168	0.970477	0.331809	0.512781	putative glycerol dehydrogenase
OG1RF_10303	3858.6	0.113162	0.116947	0.967635	0.333227	0.514444	ABC superfamily ATP binding cassette transporter, membrane protein
OG1RF_11724	21992.1	0.0749491	0.0774666	0.967502	0.333293	0.514444	group 2 glycosyl transferase
OG1RF_10732	41408.4	-0.0861588	0.0893429	-0.964361	0.334865	0.516307	hypothetical protein
OG1RF_11859	243.812	0.207583	0.215273	0.964276	0.334907	0.516307	PadR family transcriptional regulator
OG1RF_10585	1719	-0.102139	0.106159	-0.962133	0.335983	0.517022	M protein trans-acting positive regulator
OG1RF_11399	454.736	0.216802	0.225276	0.962388	0.335855	0.517022	hypothetical protein
OG1RF_12251	30.7094	-0.280307	0.291169	-0.962694	0.335701	0.517022	cell wall surface anchor family protein
OG1RF_11631	1106.55	-0.176739	0.183936	-0.960872	0.336617	0.517683	putative phosphomethylpyrimidine kinase
OG1RF_11039	2594.07	-0.186155	0.194069	-0.959222	0.337447	0.518018	hypothetical protein
OG1RF_12088	61.2768	-0.228193	0.237778	-0.959686	0.337213	0.518018	putative glutamyl aminopeptidase
OG1RF_12201	10587.5	0.179179	0.186759	0.959412	0.337351	0.518018	D-isomer specific 2-hydroxyacid dehydrogenase
OG1RF_10009	25782.5	0.213563	0.22298	0.957769	0.338179	0.518828	30S ribosomal protein S18
OG1RF_10077	30.4304	-0.28989	0.302879	-0.957115	0.338509	0.51902	ATP synthase F0 sector subunit B
OG1RF_11540	612.978	-0.182074	0.19034	-0.956575	0.338782	0.519124	PP-loop family protein
OG1RF_11155	168392	0.201728	0.211261	0.954875	0.339641	0.519829	cold shock protein CspA
OG1RF_12361	905.449	0.152115	0.159307	0.954854	0.339652	0.519829	cupin superfamily protein
OG1RF_11597	923.102	0.103563	0.108533	0.954212	0.339976	0.520012	alpha,alpha-phosphotrehalase
OG1RF_12433	2771.18	-0.13071	0.137046	-0.953761	0.340205	0.520048	septum formation protein Maf
OG1RF_10121	2299.17	-0.121007	0.127107	-0.952009	0.341092	0.520733	pyrimidine-nucleoside phosphorylase
OG1RF_10534	36221.9	-0.0701457	0.0737688	-0.950886	0.341662	0.520733	leucine--tRNA ligase
OG1RF_10598	4815.11	-0.116393	0.122417	-0.950795	0.341708	0.520733	S-adenosylmethionine:tRNA ribosyltransferase-isomerase
OG1RF_11388	297.863	0.131848	0.138676	0.950758	0.341727	0.520733	ABC superfamily ATP binding cassette transporter, ABC protein
OG1RF_t10047	60.3273	0.245084	0.257861	0.950448	0.341885	0.520733	tRNA-Thr
OG1RF_12378	36.0182	0.267497	0.281348	0.950768	0.341722	0.520733	ABC superfamily ATP binding cassette transporter, membrane protein
OG1RF_11299	889.714	0.198376	0.208815	0.950008	0.342108	0.52076	protein of hypothetical function DUF896
OG1RF_11690	1070.66	-0.145604	0.153532	-0.948364	0.342944	0.521719	hypothetical protein
OG1RF_11952	209.475	0.187243	0.198283	0.944322	0.345005	0.524541	hypothetical protein
OG1RF_11510	20.1388	0.404126	0.428961	0.942104	0.346139	0.525949	PTS family mannose/fructose/sorbose porter component IIA
OG1RF_12070	569.487	0.166891	0.177297	0.941309	0.346547	0.526253	hypothetical protein
OG1RF_12233	5845.88	0.0911032	0.0969267	0.939919	0.347259	0.527019	CoA-binding domain protein
OG1RF_10574	22312.7	0.0671113	0.0714559	0.9392	0.347628	0.527264	D-alanine--D-alanine ligase
OG1RF_12359	3187.23	-0.125268	0.133498	-0.938349	0.348065	0.527611	YitT family protein
OG1RF_10051	823.098	-0.29045	0.310057	-0.936764	0.34888	0.527754	metal ABC superfamily ATP binding cassette transporter, binding protein
OG1RF_10141	84047.6	-0.167354	0.178924	-0.935334	0.349616	0.527754	phosphoglycerate mutase
OG1RF_11230	971.042	0.260853	0.27878	0.935697	0.349429	0.527754	SacPA operon antiterminator
OG1RF_11252	4756.72	0.195494	0.208958	0.935566	0.349497	0.527754	hypothetical protein
OG1RF_11295	3223.03	-0.160715	0.171559	-0.936791	0.348866	0.527754	thymidylate synthase
OG1RF_11467	9548.68	-0.10185	0.108619	-0.937679	0.34841	0.527754	ABC superfamily ATP binding cassette transporter, ABC protein
OG1RF_11819	7401.41	0.105925	0.113227	0.935511	0.349525	0.527754	RIP metalloprotease RseP
OG1RF_10880	799.395	0.156158	0.168056	0.9292	0.352786	0.532221	putative methyltransferase
OG1RF_10181	1536.65	-0.149151	0.161153	-0.925525	0.354693	0.534437	M20D family peptidase
OG1RF_11612	36.7715	0.358286	0.387193	0.925343	0.354788	0.534437	phosphosugar-binding protein
OG1RF_11870	7230.25	-0.17353	0.187569	-0.925152	0.354887	0.534437	undecaprenyl-diphosphatase
OG1RF_10293	1627.34	0.131144	0.142136	0.92267	0.356179	0.535113	mannitol operon transcriptional antiterminator
OG1RF_10702	49.3659	-0.219239	0.237591	-0.922756	0.356134	0.535113	hypothetical protein
OG1RF_11652	37.4072	-0.243212	0.26352	-0.922934	0.356041	0.535113	competence protein
OG1RF_11897	41.4103	0.200335	0.217055	0.92297	0.356023	0.535113	hypothetical protein
OG1RF_10347	3951.36	0.132912	0.144161	0.921971	0.356543	0.535186	hypothetical protein
OG1RF_11790	15428	-0.081601	0.0885266	-0.921768	0.35665	0.535186	GTP-binding protein LepA
OG1RF_10320	23.7761	0.327594	0.355769	0.920806	0.357152	0.535306	L-rhamnose isomerase
OG1RF_11659	9902.14	0.11406	0.123845	0.920991	0.357055	0.535306	FtsK/SpoIIIE family cell division protein
OG1RF_11439	869.062	-0.12111	0.131609	-0.920233	0.357451	0.535438	ribonuclease HI
OG1RF_12313	32.6014	-0.297252	0.323224	-0.919647	0.357757	0.53558	PTS family porter component IIC
OG1RF_11494	84.337	0.210023	0.228974	0.917233	0.359021	0.537154	phosphoribosylformylglycinamidine synthase
OG1RF_10420	2817.68	0.102178	0.111537	0.916093	0.359618	0.537232	DNA repair exonuclease
OG1RF_10967	9225.83	0.0800667	0.0874551	0.915518	0.35992	0.537232	hypothetical protein
OG1RF_11381	198.868	0.15326	0.167396	0.915551	0.359903	0.537232	glyoxylase
OG1RF_11902	8723.38	-0.159145	0.173636	-0.916544	0.359382	0.537232	arginine--tRNA ligase
OG1RF_10202	2242.68	-0.197403	0.215973	-0.914016	0.360708	0.537989	polysaccharide biosynthesis family protein
OG1RF_10944	1116.57	0.179258	0.19618	0.913744	0.360851	0.537989	YitT family protein
OG1RF_11910	1528.75	-0.0793144	0.0868427	-0.913311	0.361079	0.538012	hypothetical protein
OG1RF_10727	3131.6	-0.197005	0.21645	-0.910162	0.362737	0.539323	UDP-N-acetylglucosamine--N-acetylmuramyl- (pentapeptide) pyrophosphoryl-undecaprenol N-acetylglucosamine transferase
OG1RF_10965	5229.77	0.0815737	0.0896788	0.909621	0.363023	0.539323	response regulator
OG1RF_11725	31696.4	0.0636663	0.0699745	0.909849	0.362902	0.539323	group 2 glycosyl transferase
OG1RF_12318	144.792	-0.143441	0.157512	-0.910662	0.362473	0.539323	hypothetical protein
OG1RF_12408	414.297	0.154796	0.170094	0.910056	0.362793	0.539323	hypothetical protein
OG1RF_10448	201820	0.0901087	0.099204	0.908317	0.363711	0.539925	PTS family porter, enzyme I
OG1RF_11416	2447.39	0.149663	0.164818	0.908047	0.363853	0.539925	phosphate ABC superfamily ATP binding cassette transporter, binding protein
OG1RF_10964	2393.92	-0.198739	0.220386	-0.901776	0.367176	0.544537	MIP family major intrinsic protein water channel AqpZ
OG1RF_10950	43.2225	0.234445	0.260309	0.90064	0.36778	0.545113	hypothetical protein
OG1RF_10650	749.386	-0.152425	0.169747	-0.897959	0.369207	0.546171	LysR family transcriptional regulator
OG1RF_11465	9847.3	-0.0868081	0.0966316	-0.898341	0.369004	0.546171	phosphate transport system regulatory protein PhoU
OG1RF_11739	4260.04	-0.0517564	0.0576227	-0.898195	0.369081	0.546171	YihY family protein
OG1RF_12368	391.821	0.32551	0.362612	0.897683	0.369355	0.546171	oligopeptide ABC superfamily ATP binding cassette transporter, membrane protein
OG1RF_10700	56.7237	-0.192388	0.214989	-0.894874	0.370855	0.547512	hypothetical protein
OG1RF_10795	592.664	-0.19097	0.213303	-0.8953	0.370627	0.547512	hypothetical protein
OG1RF_12071	558.982	0.158917	0.177606	0.894772	0.370909	0.547512	transcriptional regulator
OG1RF_11497	59.9381	-0.234812	0.262996	-0.892837	0.371944	0.548721	phosphoribosylaminoimidazole-succinocarboxamide synthetase
OG1RF_12234	4410.06	0.149805	0.168031	0.891534	0.372643	0.549431	thiamine biosynthesis/tRNA modification protein ThiI
OG1RF_10566	27.3964	0.262521	0.294692	0.890833	0.373019	0.54963	hypothetical protein
OG1RF_11649	23.1869	0.310698	0.348971	0.890326	0.373291	0.54963	putative secreted protein
OG1RF_11927	2324.94	0.217566	0.244437	0.890072	0.373427	0.54963	LIV-E family branched chain amino acid exporter AzlC
OG1RF_12138	91.288	0.298542	0.336831	0.886325	0.375442	0.552275	ThiW protein
OG1RF_10039	3402.11	0.215039	0.242748	0.885851	0.375698	0.55233	DNA repair protein RadA
OG1RF_10158	31705.2	0.203458	0.230103	0.884205	0.376585	0.553314	50S ribosomal protein L16
OG1RF_12051	59.3341	-0.191115	0.216497	-0.882761	0.377365	0.554139	hypothetical protein
OG1RF_11306	1919.19	-0.206809	0.234559	-0.881695	0.377942	0.554665	MutT/NUDIX family protein
OG1RF_10605	4689.85	0.216294	0.24558	0.880747	0.378455	0.555096	aldo/keto reductase 2 family oxidoreductase
OG1RF_10483	4386.11	0.138022	0.156993	0.879162	0.379313	0.555392	rhodanese family protein
OG1RF_12060	3781.83	0.103131	0.117295	0.879239	0.379271	0.555392	acyltransferase
OG1RF_12335	42560.3	-0.168171	0.191122	-0.879914	0.378906	0.555392	30S ribosomal protein S15
OG1RF_12049	1992.77	-0.0815899	0.092925	-0.878019	0.379933	0.555978	multidrug resistance ABC transporter ATP-binding and permease protein
OG1RF_10096	3368.91	0.096097	0.109829	0.874973	0.381589	0.55746	alpha/beta hydrolase fold family hydrolase
OG1RF_11205	1700.23	-0.12692	0.14506	-0.874943	0.381605	0.55746	hypothetical protein
OG1RF_11520	61.0117	0.23078	0.263551	0.875657	0.381217	0.55746	general stress protein A
OG1RF_11891	1400.42	0.129788	0.148611	0.87334	0.382478	0.557771	ATP-dependent helicase RecQ
OG1RF_12505	6288.96	0.078832	0.0901829	0.874135	0.382045	0.557771	hypothetical protein
OG1RF_12512	1350.02	-0.145241	0.166296	-0.87339	0.38245	0.557771	heptaprenyl diphosphate synthase component I
OG1RF_12127	266.02	-0.106912	0.12301	-0.869127	0.384778	0.560802	thiaminase
OG1RF_11789	463.17	0.227523	0.2629	0.865436	0.3868	0.563426	DNA binding protein
OG1RF_12307	7380.27	0.102834	0.118889	0.864954	0.387064	0.563487	universal stress protein
OG1RF_12240	121.499	0.1696	0.19625	0.8642	0.387478	0.563766	acetyltransferase
OG1RF_10641	79977.1	-0.138961	0.161147	-0.862327	0.388508	0.56494	translation initiation factor IF3
OG1RF_10428	5637.19	0.0676706	0.0785361	0.86165	0.38888	0.565157	phosphotransferase enzyme family protein
OG1RF_10601	6687.8	0.0981265	0.11408	0.860155	0.389704	0.565395	potassium uptake protein
OG1RF_12324	1242.9	-0.0734121	0.0852814	-0.860823	0.389336	0.565395	PTT family thiamin transporter
OG1RF_12346	95.8128	-0.170627	0.198371	-0.860139	0.389712	0.565395	cell wall surface anchor family protein
OG1RF_11057	1059.38	0.226701	0.264402	0.857408	0.39122	0.567032	hypothetical protein
OG1RF_11219	3702.76	-0.175294	0.204572	-0.85688	0.391511	0.567032	beta-lactamase
OG1RF_12544	7108.16	0.121859	0.142192	0.857004	0.391443	0.567032	sporulation initiation inhibitor protein Soj
OG1RF_11193	9598.56	-0.140013	0.163516	-0.856265	0.391851	0.5672	thioredoxin
OG1RF_12020	13990.7	0.0764347	0.0893714	0.855248	0.392414	0.567367	hypothetical protein
OG1RF_12316	34.035	-0.249943	0.292196	-0.855393	0.392333	0.567367	PTS family porter, enzyme I
OG1RF_12543	7843.23	0.118791	0.139215	0.853293	0.393497	0.568608	plasmid partition ParB protein
OG1RF_10728	6439.1	-0.131071	0.153815	-0.852134	0.39414	0.569213	cell division protein FtsQ
OG1RF_12345	1431.04	-0.0862021	0.10123	-0.851548	0.394465	0.569358	hypothetical protein
OG1RF_10899	3299.82	0.0835695	0.0984324	0.849004	0.395879	0.571075	glutamate racemase
OG1RF_10911	1238.21	-0.199502	0.235372	-0.847602	0.396659	0.571443	2,3,4,5-tetrahydropyridine-2,6-dicarboxylate N-acetyltransferase
OG1RF_11402	3720.41	0.0515293	0.0608136	0.847332	0.39681	0.571443	hypothetical protein
OG1RF_11500	2784.8	0.0674426	0.0795726	0.84756	0.396683	0.571443	SPFH domain/Band 7 family protein
OG1RF_12185	17623.2	0.122324	0.144471	0.846702	0.397161	0.571624	malonyl-CoA-[acyl-carrier-protein] transacylase
OG1RF_10003	3981.9	-0.222199	0.263454	-0.843408	0.399	0.573468	S4 domain protein YaaA
OG1RF_11162	8716.49	0.0989677	0.117418	0.842868	0.399302	0.573468	alkylphosphonate uptake protein
OG1RF_11662	6673.41	-0.114008	0.135262	-0.842865	0.399304	0.573468	putative trans-hexaprenyltranstransferase
OG1RF_12009	7890.76	-0.106003	0.125777	-0.842787	0.399347	0.573468	abortive infection protein
OG1RF_10873	1463.99	-0.116068	0.137985	-0.841165	0.400256	0.574122	hypothetical protein
OG1RF_11886	3353.22	-0.060027	0.0713555	-0.841239	0.400214	0.574122	hypothetical protein
OG1RF_10008	52605.4	0.190541	0.226824	0.84004	0.400886	0.574377	single-stranded DNA-binding protein
OG1RF_11787	24.3005	0.335993	0.399795	0.840414	0.400676	0.574377	3D-(3,5/4)-trihydroxycyclohexane-1,2-dione hydrolase
OG1RF_11231	4206.87	0.235054	0.280222	0.838815	0.401573	0.574627	PTS family glucose porter, IICBA component
OG1RF_11431	4412.89	-0.386745	0.461225	-0.838517	0.40174	0.574627	NCS family uracil:cation symporter
OG1RF_12105	11939.3	0.129845	0.154772	0.838947	0.401499	0.574627	lipoate-protein ligase
OG1RF_11818	14246.9	0.065057	0.0776424	0.837905	0.402084	0.574794	proline--tRNA ligase
OG1RF_10029	1087.7	-0.236565	0.283169	-0.835419	0.403482	0.576467	hypothetical protein
OG1RF_11298	8675.66	0.0950309	0.113943	0.834024	0.404268	0.577265	repressor lexA
OG1RF_10161	30707.1	0.160616	0.193833	0.828634	0.407312	0.57912	50S ribosomal protein L14
OG1RF_10884	815.693	0.173638	0.208893	0.831231	0.405843	0.57912	hypothetical protein
OG1RF_11463	32622.1	0.124005	0.149247	0.83087	0.406047	0.57912	PspC domain protein
OG1RF_11630	539.207	-0.169694	0.204599	-0.829398	0.406879	0.57912	hypothetical protein
OG1RF_11695	4056.27	-0.129919	0.156585	-0.829703	0.406706	0.57912	hypothetical protein
OG1RF_11814	322.842	0.262872	0.317133	0.828899	0.407161	0.57912	hypothetical protein
OG1RF_11894	296.891	0.193452	0.233265	0.829322	0.406922	0.57912	protein of hypothetical function UPF0223
OG1RF_11914	12057.5	-0.0803245	0.0969529	-0.828489	0.407393	0.57912	phosphatidate cytidylyltransferase
OG1RF_t10043	230.579	-0.146447	0.177695	-0.824145	0.409857	0.581969	tRNA-Leu
OG1RF_12417	4740.27	0.094797	0.114968	0.824549	0.409628	0.581969	hypothetical protein
OG1RF_12064	1943.77	0.148002	0.179682	0.823687	0.410117	0.582013	hypothetical protein
OG1RF_10540	2786.04	-0.0889634	0.108112	-0.822879	0.410577	0.58234	oligopeptide ABC superfamily ATP binding cassette transporter, binding protein
OG1RF_10952	4308.53	0.193176	0.23488	0.822444	0.410824	0.582365	hypothetical protein
OG1RF_10490	336.744	0.188111	0.228943	0.821652	0.411275	0.582678	cell wall surface anchor family protein
OG1RF_10205	3131.65	0.140075	0.170936	0.819461	0.412523	0.584028	septum formation initiator protein
OG1RF_12343	2268.19	-0.0831997	0.101566	-0.819172	0.412688	0.584028	hypothetical protein
OG1RF_10289	604.742	0.131914	0.161443	0.817094	0.413875	0.584402	MarR family transcriptional regulator
OG1RF_10679	32.212	-0.287187	0.351139	-0.817873	0.41343	0.584402	hypothetical protein
OG1RF_11837	11940	0.114725	0.140279	0.817836	0.413451	0.584402	Oxa1 family cytochrome oxidase biogenesis protein
OG1RF_12412	352.939	-0.132736	0.162434	-0.817167	0.413833	0.584402	hypothetical protein
OG1RF_10464	15526.9	0.0890247	0.109128	0.815781	0.414625	0.584905	lipid kinase YegS
OG1RF_11332	7900.13	-0.0702314	0.0861033	-0.815665	0.414692	0.584905	CoA-binding domain protein
OG1RF_10367	19106.1	-0.233897	0.288462	-0.810839	0.417458	0.588479	decarboxylase
OG1RF_11643	5747.28	0.204657	0.252587	0.810243	0.4178	0.588634	universal stress protein
OG1RF_10227	19701.3	0.0776629	0.0960011	0.80898	0.418527	0.58933	(3R)-hydroxymyristoyl-[acyl-carrier-protein] dehydratase
OG1RF_10441	222.415	0.130393	0.161328	0.808248	0.418948	0.589386	hypothetical protein
OG1RF_10956	9421.52	-0.0759258	0.0940025	-0.8077	0.419263	0.589386	dihydrodipicolinate synthase
OG1RF_11675	5638.29	-0.155723	0.192746	-0.807918	0.419138	0.589386	cysteine desulfurase
OG1RF_11477	64535.7	0.14082	0.174651	0.806291	0.420075	0.5902	ribosomal subunit interface protein
OG1RF_10697	25.6482	-0.279432	0.346763	-0.805829	0.420342	0.590247	hypothetical protein
OG1RF_10604	122.011	0.17385	0.215945	0.805066	0.420782	0.590538	M protein trans-acting positive regulator
OG1RF_11095	1662.84	-0.122645	0.152576	-0.803827	0.421497	0.591215	hypothetical protein
OG1RF_10764	1166.29	-0.1539	0.192013	-0.801509	0.422837	0.592767	phosphorylase
OG1RF_10310	56.8432	0.33872	0.422908	0.80093	0.423172	0.592836	2-dehydro-3-deoxy-phosphogluconate aldolase
OG1RF_12276	3648.01	-0.101306	0.126535	-0.800616	0.423354	0.592836	hypothetical protein
OG1RF_11543	227.361	-0.101161	0.126656	-0.798703	0.424463	0.593983	ABC superfamily ATP binding cassette transporter, membrane protein
OG1RF_11752	4532.25	0.0848768	0.106309	0.798394	0.424642	0.593983	hypothetical protein
OG1RF_12252	100.439	0.14343	0.179863	0.79744	0.425195	0.59443	hypothetical protein
OG1RF_10894	23582.9	-0.054908	0.068911	-0.796796	0.425569	0.594625	phenylalanyl-tRNA synthetase beta subunit
OG1RF_11068	169.72	-0.147057	0.184826	-0.795652	0.426234	0.594898	hypothetical protein
OG1RF_12380	11774.7	-0.167872	0.210927	-0.795876	0.426104	0.594898	50S ribosomal protein L28
OG1RF_11195	65.9727	0.226098	0.284835	0.793786	0.42732	0.595961	hypothetical protein
OG1RF_12017	710.974	0.129556	0.163264	0.793535	0.427466	0.595961	hypothetical protein
OG1RF_12257	41.7128	0.294432	0.371327	0.792919	0.427825	0.596135	4-hydroxy-2-oxoglutarate aldolase
OG1RF_11430	2905.4	-0.365873	0.461778	-0.792314	0.428178	0.596298	aspartate carbamoyltransferase, catalytic subunit
OG1RF_10466	969.95	0.178025	0.224944	0.791416	0.428701	0.596372	30S ribosomal protein S9
OG1RF_12541	8642.98	0.128265	0.161998	0.791767	0.428497	0.596372	GTP-binding protein YchF
OG1RF_10861	110	-0.204688	0.258786	-0.790953	0.428971	0.596421	hypothetical protein
OG1RF_11250	62.8651	0.172939	0.219688	0.787204	0.431163	0.598811	TetR family transcriptional regulator
OG1RF_11895	110.394	-0.143435	0.182138	-0.787512	0.430982	0.598811	voltage-gated chloride channel family protein
OG1RF_12259	60.8657	0.225128	0.287197	0.78388	0.43311	0.601135	PTS family mannose/fructose/sorbose porter component IID
OG1RF_12279	57.7013	0.186911	0.238547	0.78354	0.43331	0.601135	allantoinase
OG1RF_10928	16550.5	0.096597	0.123704	0.780875	0.434876	0.602854	cell division initiation protein DivIVA
OG1RF_12216	995.655	-0.0761484	0.0975484	-0.780622	0.435025	0.602854	5'-nucleotidase
OG1RF_10329	449.432	0.112714	0.144653	0.779203	0.43586	0.603682	thioesterase
OG1RF_11339	22.309	-0.25512	0.327836	-0.778194	0.436455	0.604175	ribonuclease III
OG1RF_11893	854.575	0.195667	0.251943	0.776633	0.437375	0.605119	inositol-phosphate phosphatase
OG1RF_12188	37251	0.099956	0.128981	0.774969	0.438358	0.606148	beta-ketoacyl-acyl-carrier-protein synthase III
OG1RF_10037	1361.84	0.147816	0.191103	0.773489	0.439233	0.607027	glutamate 5-kinase
OG1RF_11064	1703.14	-0.0864539	0.112022	-0.771759	0.440257	0.608111	tRNA pseudouridine synthase B
OG1RF_10194	2558.22	0.0470063	0.0609837	0.770802	0.440824	0.608563	silent information regulator 2 (Sir2) protein
OG1RF_11547	77.9152	0.176102	0.228755	0.769826	0.441403	0.609031	hypothetical protein
OG1RF_12358	186.915	-0.148145	0.192588	-0.76923	0.441757	0.609188	isochorismatase family protein
OG1RF_12086	1350.12	-0.0692757	0.0901754	-0.768233	0.442349	0.609672	L-serine dehydratase
OG1RF_12137	51.4408	0.204918	0.266989	0.767515	0.442775	0.609929	putative hydroxyethylthiazole kinase
OG1RF_10889	7397.96	0.0807966	0.105481	0.765979	0.443689	0.610855	signal peptidase I LepB
OG1RF_11887	8748.44	-0.0494184	0.0648837	-0.761646	0.446271	0.614077	hypothetical protein
OG1RF_10002	19143.9	-0.0792521	0.104257	-0.760159	0.44716	0.614966	DNA-directed DNA polymerase III beta subunit
OG1RF_10236	843.889	-0.112557	0.148229	-0.759346	0.447646	0.61528	RpiR family transcriptional regulator
OG1RF_10746	231.888	0.299516	0.394637	0.758966	0.447873	0.61528	PTS family lactose/cellobiose porter component IIC
OG1RF_10625	8206.95	0.0618469	0.0816128	0.757809	0.448565	0.615897	preprotein translocase, YajC subunit
OG1RF_10036	7035.79	-0.0932539	0.123158	-0.757187	0.448938	0.615901	glutamate-5-semialdehyde dehydrogenase
OG1RF_10782	49030	0.0634403	0.0838056	0.756994	0.449054	0.615901	phosphogluconate dehydrogenase (decarboxylating)
OG1RF_11740	5749.17	0.0785891	0.10391	0.756318	0.449458	0.616122	M24 family methionyl aminopeptidase
OG1RF_10054	3784.42	0.101735	0.134737	0.755065	0.45021	0.616789	purine operon repressor
OG1RF_10658	217.201	0.164129	0.217476	0.754697	0.450431	0.616789	hypothetical protein
OG1RF_12341	384.787	0.125048	0.165888	0.753811	0.450963	0.617184	BioY family protein
OG1RF_10522	2118.42	0.10744	0.143195	0.750305	0.453071	0.619735	multidrug resistance ABC superfamily ATP binding cassette transporter, membrane protein
OG1RF_11192	23416.1	0.0424956	0.0567166	0.749263	0.453699	0.620259	DNA mismatch repair protein MutS
OG1RF_12024	567.902	0.131168	0.176242	0.744251	0.456725	0.624059	spermidine/putrescine ABC superfamily ATP binding cassette transporter, ABC protein
OG1RF_10620	563.313	0.1867	0.251825	0.741387	0.458459	0.626091	ABC superfamily ATP binding cassette transporter, ABC protein
OG1RF_10344	309.823	0.149175	0.201466	0.740449	0.459028	0.626226	N-acetylmuramic acid 6-phosphate etherase
OG1RF_11401	8230.91	-0.0977372	0.132004	-0.74041	0.459052	0.626226	single-stranded-DNA-specific exonuclease RecJ
OG1RF_10527	76.6293	0.23028	0.31158	0.739073	0.459863	0.626996	ABC superfamily ATP binding cassette transporter, ABC protein
OG1RF_11559	76.4374	0.258418	0.34987	0.738611	0.460143	0.627041	PTS family galactitol (gat) porter component IIC
OG1RF_11734	6015.4	0.12674	0.171737	0.73799	0.46052	0.627218	glucose-1-phosphate thymidylyltransferase
OG1RF_11387	346.445	-0.0923158	0.125337	-0.736542	0.461401	0.62808	brp/Blh family beta-carotene 15,15'-monooxygenase
OG1RF_12476	717.802	0.236676	0.3216	0.735935	0.46177	0.628245	PTS family fructose/mannitol (fru) porter component IIA
OG1RF_10349	1540.76	-0.103041	0.140509	-0.733341	0.46335	0.62972	diaminopimelate epimerase
OG1RF_11007	69.7619	0.183755	0.250563	0.733367	0.463335	0.62972	acetyl xylan esterase
OG1RF_12183	12137.7	0.170393	0.232852	0.731763	0.464313	0.63069	beta-ketoacyl-acyl-carrier-protein synthase II
OG1RF_10781	34776.3	0.117749	0.161283	0.730075	0.465344	0.631752	50S ribosomal protein L32
OG1RF_12069	1330.25	0.0739574	0.101494	0.728687	0.466193	0.632566	GNAT family acetyltransferase
OG1RF_12219	240.863	-0.0969446	0.133286	-0.727343	0.467016	0.63315	hypothetical protein
OG1RF_12558	361.278	-0.113649	0.15629	-0.727169	0.467123	0.63315	cell wall surface anchor family protein
OG1RF_11796	4386.34	0.0953446	0.131368	0.725781	0.467973	0.633964	phosphoribosylaminoimidazole carboxylase ATPase subunit PurK
OG1RF_10211	4432.07	-0.127362	0.175862	-0.724213	0.468935	0.634451	tRNA-dihydrouridine synthase
OG1RF_10822	69.04	-0.157242	0.217161	-0.724084	0.469014	0.634451	transcriptional antiterminator
OG1RF_12040	2210.15	0.123099	0.170033	0.723972	0.469083	0.634451	NAD(+) kinase
OG1RF_11034	3869.78	0.0773617	0.106949	0.723352	0.469464	0.634627	methyltransferase
OG1RF_10844	1494.98	-0.144791	0.200694	-0.72145	0.470633	0.635868	GAF domain protein
OG1RF_11639	1339.15	-0.17003	0.236162	-0.719969	0.471544	0.63676	hypothetical protein
OG1RF_10570	48.4362	0.229953	0.319756	0.719151	0.472048	0.636762	4-hydroxy-2-oxoglutarate aldolase
OG1RF_11293	4885.3	-0.0870481	0.120999	-0.719409	0.471889	0.636762	CPA1 family monovalent cation:proton (H+) antiporter-1
OG1RF_10250	153.548	-0.164986	0.23037	-0.71618	0.47388	0.638894	chitinase C1
OG1RF_10874	789.591	-0.138729	0.194056	-0.71489	0.474677	0.639268	protein of hypothetical function DUF378
OG1RF_11331	14034.9	0.0668146	0.0934596	0.714903	0.474669	0.639268	DNA topoisomerase (ATP-hydrolyzing) ParE
OG1RF_11779	530.888	0.0951634	0.133187	0.714507	0.474914	0.639268	hypothetical protein
OG1RF_11716	329.622	-0.0940852	0.132056	-0.712463	0.476178	0.64063	group 2 glycosyl transferase
OG1RF_12308	5809.99	0.124466	0.174839	0.711886	0.476535	0.640771	thioredoxin family protein
OG1RF_12178	1722.56	0.117272	0.164981	0.710825	0.477193	0.641315	acetyl-coA carboxylase carboxyl transferase subunit alpha
OG1RF_10016	25973.5	-0.168273	0.236993	-0.710035	0.477682	0.641633	ABC superfamily ATP binding cassette transporter, ABC protein
OG1RF_10196	2657.85	-0.0925179	0.130386	-0.709569	0.477971	0.641681	transcriptional regulator
OG1RF_10187	10808	-0.0846772	0.119777	-0.706957	0.479593	0.642553	LIVCS family branched chain amino acid:cation symporter
OG1RF_10405	414.438	0.294324	0.416278	0.707037	0.479544	0.642553	CRISPR-associated protein cas1
OG1RF_11485	1662.58	-0.0542637	0.0767233	-0.707265	0.479402	0.642553	3-oxoacyl-[acyl-carrier-protein] reductase
OG1RF_11773	30.7659	0.244609	0.346036	0.706891	0.479635	0.642553	ABC superfamily ATP binding cassette transporter, membrane protein
OG1RF_10623	99.9528	0.199506	0.282642	0.705862	0.480274	0.64307	putative glycerol dehydrogenase
OG1RF_11880	45.6542	0.22487	0.319503	0.703814	0.481549	0.644437	competence protein comEA
OG1RF_12057	14250.5	0.0820004	0.116926	0.701301	0.483115	0.645645	Snf2 family protein
OG1RF_12434	10481.2	-0.0871579	0.124309	-0.70114	0.483216	0.645645	DNA mismatch repair protein HexB
OG1RF_12490	536.788	-0.121805	0.173581	-0.701722	0.482853	0.645645	gluconokinase
OG1RF_12126	1083.77	0.111527	0.159287	0.700165	0.483824	0.646118	recombination protein R
OG1RF_12129	646.974	-0.0663201	0.0949211	-0.698687	0.484748	0.64667	ABC superfamily ATP binding cassette transporter, ABC protein
OG1RF_12459	3169.08	-0.0897366	0.128368	-0.699056	0.484517	0.64667	isochorismatase transposase
OG1RF_10299	3944.7	0.0534607	0.0767548	0.696512	0.486108	0.647803	DadA family oxidoreductase
OG1RF_10569	126.878	0.129892	0.186429	0.696735	0.485969	0.647803	L-seryl-tRNA(Sec) selenium transferase
OG1RF_10742	4855.25	-0.0866788	0.12467	-0.695264	0.48689	0.648226	DEAD/DEAH box family ATP-dependent RNA helicase
OG1RF_11408	1560.32	0.0569467	0.0819154	0.695189	0.486937	0.648226	GNAT family acetyltransferase
OG1RF_10135	8840.29	-0.0898328	0.130775	-0.686927	0.492128	0.654794	purine nucleoside phosphorylase
OG1RF_10893	2996.17	0.0958316	0.139762	0.685676	0.492918	0.655157	phenylalanyl-tRNA synthetase alpha subunit
OG1RF_10966	14168.9	0.0551901	0.0804711	0.685838	0.492815	0.655157	sensor histidine kinase
OG1RF_10157	41279.9	0.162092	0.237123	0.683577	0.494242	0.656573	30S ribosomal protein S3
OG1RF_10826	580.431	-0.090313	0.132245	-0.682922	0.494656	0.656779	hypothetical protein
OG1RF_10909	113.628	-0.165392	0.242931	-0.680819	0.495986	0.6582	L-ribulose-5-phosphate 4-epimerase
OG1RF_11198	1255.98	0.105485	0.15519	0.679716	0.496685	0.658495	LacI family sugar-binding transcriptional regulator
OG1RF_11953	25.5715	0.280049	0.41205	0.679648	0.496728	0.658495	molybdenum transport domain protein
OG1RF_10374	208.371	-0.108494	0.159889	-0.678558	0.497418	0.658677	hypothetical protein
OG1RF_11548	37.7724	0.215979	0.318127	0.678906	0.497197	0.658677	MIP family glycerol uptake facilitator protein GlpF
OG1RF_11843	2359.98	-0.0888943	0.131074	-0.678202	0.497644	0.658677	diacylglycerol kinase
OG1RF_11475	930.615	-0.0876099	0.130189	-0.672945	0.500983	0.66275	hypothetical protein
OG1RF_10762	1341.15	-0.0850864	0.126598	-0.672099	0.501521	0.662859	hypothetical protein
OG1RF_11918	2156.31	-0.0741895	0.110402	-0.671994	0.501588	0.662859	ABC superfamily ATP binding cassette transporter, ABC protein
OG1RF_10614	1209.68	0.0811561	0.120977	0.670837	0.502324	0.663244	hypothetical protein
OG1RF_12012	4315.67	0.0682459	0.101751	0.670714	0.502402	0.663244	GntR family transcriptional regulator
OG1RF_10568	157.772	0.119291	0.178262	0.669189	0.503375	0.664183	metal-dependent hydrolase
OG1RF_12001	2873.35	-0.151725	0.226967	-0.66849	0.503821	0.664425	nicotinate phosphoribosyltransferase
OG1RF_10319	25.8516	-0.222854	0.333978	-0.667271	0.504599	0.665106	rhamnulokinase
OG1RF_10829	1559.16	-0.095935	0.144073	-0.665876	0.50549	0.665869	acetyltransferase
OG1RF_11717	81.6861	0.123929	0.186207	0.665543	0.505703	0.665869	transposase
OG1RF_10518	1091.06	-0.160613	0.241531	-0.664979	0.506064	0.665998	MFS family drug resistance transporter
OG1RF_11027	1134.36	-0.13878	0.210278	-0.659987	0.509262	0.669184	hypothetical protein
OG1RF_11581	23279.2	0.0534272	0.0809546	0.659965	0.509276	0.669184	ATP-dependent Clp protease ATP-binding subunit
OG1RF_12145	1138.21	-0.0844332	0.127792	-0.660709	0.508799	0.669184	protein of hypothetical function DUF488
OG1RF_10413	970.161	0.0994691	0.150819	0.659525	0.509559	0.669208	arginine repressor
OG1RF_10577	1178.35	-0.146349	0.22254	-0.657631	0.510775	0.670459	hypothetical protein
OG1RF_10005	17985.3	0.0524815	0.0800352	0.65573	0.511998	0.671502	DNA topoisomerase (ATP-hydrolyzing) subunit B
OG1RF_10132	21.0873	-0.253504	0.386935	-0.65516	0.512365	0.671502	hypothetical protein
OG1RF_10406	133.823	0.28066	0.428289	0.655306	0.512271	0.671502	CRISPR-associated protein cas2
OG1RF_12309	14792.9	0.0968866	0.148032	0.654496	0.512792	0.671716	glutamyl aminopeptidase
OG1RF_11731	6120.1	-0.0781933	0.120071	-0.651225	0.514901	0.67413	dTDP-4-dehydrorhamnose reductase
OG1RF_10823	6786.12	-0.0584726	0.0901487	-0.648624	0.516581	0.675632	ATP-binding nuclease
OG1RF_12130	197.339	-0.100899	0.155479	-0.648955	0.516367	0.675632	ABC superfamily ATP binding cassette transporter, membrane protein
OG1RF_12409	5941.9	-0.128741	0.199222	-0.646221	0.518136	0.677316	hypothetical protein
OG1RF_10192	12811.9	0.118761	0.183982	0.645503	0.518602	0.677575	hypothetical protein
OG1RF_12184	9210.44	0.111918	0.174194	0.642492	0.520554	0.679775	3-oxoacyl-[acyl-carrier-protein] reductase
OG1RF_11267	24200.6	0.0969326	0.151331	0.640534	0.521826	0.681086	30S ribosomal protein S1
OG1RF_12059	3598.26	0.0560906	0.0880943	0.63671	0.524314	0.683981	exonuclease SbcD
OG1RF_12073	1001.27	0.0918787	0.144961	0.633817	0.526201	0.68609	recombination regulator RecX
OG1RF_10180	781.343	0.14715	0.232666	0.632452	0.527091	0.68642	hypothetical protein
OG1RF_10416	1524.06	-0.122377	0.193645	-0.631963	0.527411	0.68642	ribosomal large subunit pseudouridine synthase
OG1RF_11105	152.658	-0.14578	0.2309	-0.631357	0.527807	0.68642	cell division protein FtsK/SpoIIIE
OG1RF_11190	4673.88	0.0743747	0.117738	0.631697	0.527585	0.68642	hypothetical protein
OG1RF_12031	5325.9	0.0870527	0.137525	0.632994	0.526738	0.68642	integral membrane protein
OG1RF_11493	28.7798	0.190699	0.302651	0.630096	0.528632	0.68714	amidophosphoribosyltransferase
OG1RF_11343	23.716	0.226715	0.360535	0.628829	0.529461	0.687865	ethanolamine ammonia-lyase small subunit
OG1RF_10258	1074.51	-0.10376	0.165428	-0.627221	0.530515	0.688881	cysteine desulfurase
OG1RF_11308	773.621	-0.09692	0.155153	-0.624673	0.532185	0.690697	N-acetyltransferase
OG1RF_12548	152.712	-0.138738	0.223031	-0.622055	0.533906	0.692576	hypothetical protein
OG1RF_12207	10630	-0.0614051	0.0988103	-0.621444	0.534307	0.692742	ABC superfamily ATP binding cassette transporter, ABC protein
OG1RF_10550	76.4678	-0.127666	0.206334	-0.618734	0.536092	0.693283	family 8 polysaccharide lyase
OG1RF_10731	43802.8	-0.0556716	0.0899594	-0.618853	0.536013	0.693283	YggS family pyridoxal phosphate enzyme
OG1RF_11413	188.413	0.140897	0.227671	0.618861	0.536008	0.693283	hypothetical protein
OG1RF_11655	5990.3	-0.0977917	0.157768	-0.619846	0.535359	0.693283	cfr family radical SAM enzyme
OG1RF_11816	19.4139	0.205431	0.331761	0.619214	0.535775	0.693283	hypothetical protein
OG1RF_11508	1504.24	0.0923691	0.149465	0.617997	0.536578	0.693558	hypothetical protein
OG1RF_11067	58.7928	-0.125591	0.203487	-0.617192	0.537108	0.69389	PadR family transcriptional regulator
OG1RF_11319	1430.97	0.10701	0.173593	0.616439	0.537605	0.694178	sucrose-6-phosphate dehydrogenase
OG1RF_12206	6046.87	-0.062821	0.102015	-0.615804	0.538024	0.694366	ABC superfamily ATP binding cassette transporter, permease protein
OG1RF_10332	5712	-0.123898	0.201451	-0.615027	0.538537	0.694674	putative isochorismate synthase
OG1RF_10523	89.5281	0.117742	0.192393	0.611986	0.540547	0.696913	hypothetical protein
OG1RF_11166	975.032	-0.0616863	0.101263	-0.60917	0.542412	0.698607	transcriptional regulator
OG1RF_12487	84557	0.0987075	0.161944	0.609516	0.542183	0.698607	50S ribosomal protein L13
OG1RF_11680	1068.88	0.0674492	0.110986	0.607729	0.543367	0.699188	ABC superfamily ATP binding cassette transporter, ABC protein
OG1RF_12236	39.206	0.206698	0.340156	0.607657	0.543415	0.699188	hypothetical protein
OG1RF_11722	11025	-0.0606288	0.099963	-0.606513	0.544174	0.699456	hypothetical protein
OG1RF_12163	147.1	0.177292	0.29223	0.606687	0.544059	0.699456	response regulator
OG1RF_11807	5255.51	0.0755352	0.124908	0.604725	0.545362	0.700627	peptidase propeptide and YPEB domain protein
OG1RF_12371	2946.34	-0.123673	0.205074	-0.603063	0.546467	0.701691	acyl carrier protein
OG1RF_10203	1263.02	-0.141475	0.235482	-0.600788	0.547981	0.703042	heat shock protein
OG1RF_10749	16.0481	0.290884	0.4854	0.599267	0.548995	0.703042	hypothetical protein
OG1RF_10841	49.705	0.125804	0.209856	0.599478	0.548854	0.703042	oligopeptide ABC superfamily ATP binding cassette transporter, binding protein
OG1RF_10860	45.588	0.214281	0.356901	0.600394	0.548244	0.703042	hypothetical protein
OG1RF_11228	106.616	-0.132078	0.220408	-0.599246	0.549009	0.703042	transglutaminase domain protein
OG1RF_11495	37.4039	-0.138094	0.230546	-0.598986	0.549182	0.703042	phosphoribosylformylglycinamidine synthase
OG1RF_10285	1408.52	-0.112703	0.188873	-0.596712	0.550699	0.704628	hypothetical protein
OG1RF_10567	98.9976	0.148284	0.248826	0.595937	0.551217	0.704935	outer surface protein
OG1RF_10288	5848.14	0.189284	0.318624	0.594066	0.552468	0.706179	Na+/H+ antiporter NhaC
OG1RF_10642	43574	-0.0931863	0.156996	-0.593559	0.552807	0.706257	50S ribosomal protein L35
OG1RF_12077	28.552	0.226925	0.383233	0.592134	0.553761	0.707119	amino acid permease
OG1RF_11365	2789.1	-0.0782842	0.13236	-0.59145	0.554219	0.707347	ribonuclease H
OG1RF_10955	5922.97	0.085756	0.145134	0.590874	0.554605	0.707484	aspartate-semialdehyde dehydrogenase
OG1RF_10110	3166.27	-0.0790836	0.134254	-0.589059	0.555821	0.708323	GntR family transcriptional regulator
OG1RF_10973	1280.04	0.0696164	0.118138	0.589279	0.555674	0.708323	protein of hypothetical function DUF1212
OG1RF_11405	2761.06	-0.10199	0.173636	-0.587379	0.556949	0.709103	hypothetical protein
OG1RF_11410	862.435	0.0879188	0.149909	0.586482	0.557552	0.709103	MerR family transcriptional regulator
OG1RF_11456	2655.23	-0.108413	0.184739	-0.586844	0.557308	0.709103	methyl-accepting chemotaxis family protein
OG1RF_12103	32222.5	0.128277	0.218484	0.587122	0.557122	0.709103	peroxiredoxin
OG1RF_10677	368.299	0.112071	0.191641	0.584796	0.558685	0.709832	ATP/GTP hydrolase
OG1RF_11048	69.9407	0.154946	0.26479	0.585163	0.558438	0.709832	hypothetical protein
OG1RF_12355	1427.85	-0.0640542	0.109967	-0.582485	0.56024	0.711451	hypothetical protein
OG1RF_10985	8816.26	-0.07685	0.132245	-0.581118	0.561161	0.712264	acetolactate synthase
OG1RF_10885	125.225	0.136586	0.236176	0.57832	0.563048	0.714302	hypothetical protein
[truncated: 650 more rows]

## Sheet: delmadRDap_vs_OGDap
	baseMean	log2FoldChange	lfcSE	stat	pvalue	padj	Product
OG1RF_10653	8208.07	-5.20373	0.104032	-50.0203	0	0	response regulator
OG1RF_12267	2464.96	-4.47021	0.16639	-26.8658	5.51201e-159	7.12978e-156	permease protein
OG1RF_12268	1223.91	-4.26668	0.161657	-26.3935	1.62738e-153	1.40334e-150	ABC superfamily ATP binding cassette transporter, ABC protein
OG1RF_12269	1927.11	-3.90434	0.161132	-24.2307	1.0568e-129	6.83483e-127	PFL4705 family integrating conjugative element protein
OG1RF_11657	4109.35	-2.38365	0.140187	-17.0034	7.74914e-65	4.0094e-62	ABC superfamily ATP binding cassette transporter, ABC protein
OG1RF_11656	13748.6	-2.28359	0.140673	-16.2334	2.92931e-59	1.26302e-56	ABC superfamily ATP binding cassette transporter, permease protein
OG1RF_10531	53010.6	-1.74085	0.119952	-14.5129	1.00331e-47	3.70797e-45	hypothetical protein
OG1RF_10532	23509.6	-1.73201	0.124948	-13.8619	1.07808e-43	3.48626e-41	hypothetical protein
OG1RF_11384	4531.24	-1.98865	0.150454	-13.2176	6.94064e-40	1.99505e-37	permease protein
OG1RF_11252	4756.72	-2.46731	0.189361	-13.0296	8.30217e-39	2.14777e-36	hypothetical protein
OG1RF_10303	3858.6	-1.3751	0.108988	-12.6169	1.70327e-36	4.00578e-34	ABC superfamily ATP binding cassette transporter, membrane protein
OG1RF_11570	8105.49	-1.14434	0.091176	-12.5509	3.92854e-36	8.46927e-34	glycerophosphoryl diester phosphodiesterase
OG1RF_11199	459.776	-1.5458	0.125304	-12.3364	5.77043e-35	1.14832e-32	6-phospho-beta-glucosidase
OG1RF_11569	7424.59	-1.36357	0.110739	-12.3133	7.67884e-35	1.41894e-32	integral membrane protein
OG1RF_12066	18213	-1.22702	0.1011	-12.1368	6.74244e-34	1.12019e-31	hypothetical protein
OG1RF_12212	13178.5	-1.33786	0.110252	-12.1346	6.92814e-34	1.12019e-31	sensor histidine kinase
OG1RF_11200	2987.22	-1.34023	0.122638	-10.9283	8.43922e-28	1.28425e-25	hypothetical protein
OG1RF_10654	12900	-1.08744	0.100258	-10.8464	2.07368e-27	2.98033e-25	putative histidine kinase
OG1RF_11793	19398.3	-0.876577	0.0835369	-10.4933	9.27457e-26	1.26281e-23	chaperone protein ClpB
OG1RF_12111	10007.3	-0.96505	0.0924347	-10.4403	1.62213e-25	2.09822e-23	D-alanine transfer protein DltB
OG1RF_12210	7799.76	-0.644222	0.0619334	-10.4018	2.43176e-25	2.99569e-23	Trk family potassium (K+) transporter, NAD+ binding protein
OG1RF_12109	16344	-0.992903	0.0965513	-10.2837	8.3477e-25	9.81614e-23	D-alanyl-lipoteichoic acid biosynthesis protein DltD
OG1RF_12298	14679.6	-1.16068	0.113294	-10.2449	1.24792e-24	1.40364e-22	hypothetical protein
OG1RF_10473	3380.33	-1.24725	0.124564	-10.0129	1.33717e-23	1.44136e-21	amidase
[truncated: 2,625 more rows]

## Sheet: madS202EDap_vs_OGDap
	baseMean	log2FoldChange	lfcSE	stat	pvalue	padj	Product
[truncated: 2,649 more rows]

[truncated: 1 more sheets: annotations]
